# Supplementary material for: Sequencing a Juglans regia × J. microcarpa hybrid yields high-quality genome assemblies of parental species
Source: Hortic Res. 2019 Mar 25;6:55. doi: 10.1038/s41438-019-0139-1 (PMC6431679; doi:10.1038/s41438-019-0139-1)
Supplement: Supplementary file 2 — File S1 [file 41438_2019_139_MOESM2_ESM.xlsx]

## Sheet: Collinearity data
1	Table S1. Colinearity of genes on J. regia 'Serr' pseudomolecules with genes on the homoeologus chromosomes and pseudomolecules of J microcarpa and grape (Vitis vinifera)
2	1	Chrom (homoeology)	Chrom (original number)	Gene*	Start	End	Rearrangement in homoeologue start (bp)	Rearrangement in homoeologue end (bp)	Rearrangement code**	Branch***	Jr1D*** *	Jr1S	Jr2D	Jr2S	Jr3D	Jr3S	Jr4D	Jr4S	Jr5D	Jr5S	Jr6D	Jr6S	Jr7D	Jr7S	Jr8D	Jr8S	Jm1D	Jm1S	Jm2D	Jm2S	Jm3D	Jm3S	Jm4D	Jm4S	Jm5D	Jm5S	Jm6D	Jm6S	Jm7D	Jm7S	Jm8D	Jm8S	Vv1 (top 1st)	Vv2 (top 1st)	Vv3 (top 1st)	Vv4 (top 1st)	Vv5 (top 1st)	Vv6 (top 1st)	Vv7 (top 1st)
3	11743	Jr1D	Jr07	Jr1DG00000100-RA	8709	16324						74750																42884
4	11744	Jr1D	Jr07	Jr1DG00000200-RA	28270	29567																					27394
5	11745	Jr1D	Jr07	Jr1DG00000300-RA	32843	40996																2360397					32223
6	11746	Jr1D	Jr07	Jr1DG00000400-RA	47771	49979																					46061
7	11747	Jr1D	Jr07	Jr1DG00000500-RA	57538	65316																					51708
8	11748	Jr1D	Jr07	Jr1DG00000600-RA	94486	110714															1783192						85491
9	11749	Jr1D	Jr07	Jr1DG00000700-RA	116101	119070																																	21819838
10	11750	Jr1D	Jr07	Jr1DG00000800-RA	134711	141496												8485656									137770
11	11751	Jr1D	Jr07	Jr1DG00000900-RA	184495	188565											25553955										185334
12	11752	Jr1D	Jr07	Jr1DG00001000-RA	207439	209352					200285																208750
13	11753	Jr1D	Jr07	Jr1DG00001100-RA	211239	213811					5788267																212683
14	11754	Jr1D	Jr07	Jr1DG00001200-RA	237258	240250					5788312																240961
15	11755	Jr1D	Jr07	Jr1DG00001300-RA	249741	250550								8568897													260751
16	11756	Jr1D	Jr07	Jr1DG00001400-RA	265037	268200						271514															290398
17	11757	Jr1D	Jr07	Jr1DG00001500-RA	280417	280856																				4516739																4961058
18	11758	Jr1D	Jr07	Jr1DG00001600-RA	289096	292256																					307525
19	11759	Jr1D	Jr07	Jr1DG00001700-RA	293290	306042																		4268060			312209																						20722095
20	11760	Jr1D	Jr07	Jr1DG00001800-RA	318732	319313																					340250
21	11761	Jr1D	Jr07	Jr1DG00001900-RA	334280	334894																					355714																16444085
22	11762	Jr1D	Jr07	Jr1DG00002000-RA	377424	377791									1823304												381317
23	11763	Jr1D	Jr07	Jr1DG00002100-RA	400982	407250																				1684326	397191
24	11764	Jr1D	Jr07	Jr1DG00002200-RA	413857	414363																					415099
25	11765	Jr1D	Jr07	Jr1DG00002300-RA	422135	423484											29995447										421338
26	11766	Jr1D	Jr07	Jr1DG00002400-RA	440858	441334						381165															439257
27	11767	Jr1D	Jr07	Jr1DG00002500-RA	445783	450903											30012037										445551																		7903958
28	11768	Jr1D	Jr07	Jr1DG00002600-RA	457887	459245																					462927																				3197070
29	11769	Jr1D	Jr07	Jr1DG00002700-RA	465644	469866							7068995														468425
30	11770	Jr1D	Jr07	Jr1DG00002800-RA	475995	477971																					484240
31	11771	Jr1D	Jr07	Jr1DG00002900-RA	489184	491166																					491342
32	11772	Jr1D	Jr07	Jr1DG00003000-RA	499896	501581					497722																503770
33	11773	Jr1D	Jr07	Jr1DG00003100-RA	520346	521665							32489800														528970
34	11774	Jr1D	Jr07	Jr1DG00003200-RA	524277	532791					581838																532901
35	11775	Jr1D	Jr07	Jr1DG00003300-RA	532621	551339															28312391						542363
36	11776	Jr1D	Jr07	Jr1DG00003400-RA	553233	556090																	12850702				43173411
37	11777	Jr1D	Jr07	Jr1DG00003500-RA	577100	580059							23431182																				29228043
38	11778	Jr1D	Jr07	Jr1DG00003600-RA	580929	594319					526227																574488
39	11779	Jr1D	Jr07	Jr1DG00003700-RA	602803	604405											30110819										596090
40	11780	Jr1D	Jr07	Jr1DG00003800-RA	613094	613584																					602074
41	11781	Jr1D	Jr07	Jr1DG00003900-RA	617070	621360						408110															607019																		7563890
42	11782	Jr1D	Jr07	Jr1DG00004000-RA	623802	624311																			9798656		612580
43	11783	Jr1D	Jr07	Jr1DG00004100-RA	625157	628924						435800															613788
44	11784	Jr1D	Jr07	Jr1DG00004200-RA	632529	635294																					620822
45	11785	Jr1D	Jr07	Jr1DG00004300-RA	646831	647910						465092															646102																						15325228
46	11786	Jr1D	Jr07	Jr1DG00004400-RA	653647	659815																					652508																						15331693
47	11787	Jr1D	Jr07	Jr1DG00004500-RA	660139	663030																					658194																						15344499
48	11788	Jr1D	Jr07	Jr1DG00004600-RA	665682	670700																					664557																		7342140
49	11789	Jr1D	Jr07	Jr1DG00004700-RA	678217	681351																					674918																						15358690
50	11790	Jr1D	Jr07	Jr1DG00004800-RA	683007	683447						475442															680142																						15369757
51	11791	Jr1D	Jr07	Jr1DG00004900-RA	685743	694836						483155															683267																						15426936
52	11792	Jr1D	Jr07	Jr1DG00005000-RA	701552	707828						488142															695468
53	11793	Jr1D	Jr07	Jr1DG00005100-RA	711621	717022										19216088											714312																						15451437
54	11794	Jr1D	Jr07	Jr1DG00005200-RA	719413	721062																			22664981		722223																						15472658
55	11795	Jr1D	Jr07	Jr1DG00005300-RA	726946	729960						509724															731158																						15479833
56	11796	Jr1D	Jr07	Jr1DG00005400-RA	732136	737658													6398214								742971																						15484125
57	11797	Jr1D	Jr07	Jr1DG00005500-RA	746158	747815						512611															754348																						15497543
58	11798	Jr1D	Jr07	Jr1DG00005600-RA	750223	753335						516727															758848
59	11799	Jr1D	Jr07	Jr1DG00005700-RA	757315	759372						530305															768804																						15521919
60	11800	Jr1D	Jr07	Jr1DG00005800-RA	762165	768053									803800														34581581
61	11801	Jr1D	Jr07	Jr1DG00005900-RA	779013	781024																					784454																						15540264
62	11802	Jr1D	Jr07	Jr1DG00006000-RA	787920	789429								11103716													794620																						15540264
63	11803	Jr1D	Jr07	Jr1DG00006100-RA	795453	797021																					799609																						15540264
64	11804	Jr1D	Jr07	Jr1DG00006200-RA	806296	814499														30771706							807164																						15562917
65	11805	Jr1D	Jr07	Jr1DG00006300-RA	819336	820319									1430197												826175																						15589316
66	11806	Jr1D	Jr07	Jr1DG00006400-RA	834792	836165						561504															841815																						15603695
67	11807	Jr1D	Jr07	Jr1DG00006500-RA	841055	842912																	10275888				849113
68	11808	Jr1D	Jr07	Jr1DG00006600-RA	845174	849205						570252															852581																						15614445
69	11809	Jr1D	Jr07	Jr1DG00006700-RA	852358	854783						592058															859910
70	11810	Jr1D	Jr07	Jr1DG00006800-RA	863976	865589						617703															872046																						15629882
71	11811	Jr1D	Jr07	Jr1DG00006900-RA	875829	879200						623729															877713																						15634254
72	11812	Jr1D	Jr07	Jr1DG00007000-RA	888468	893761																					888988																						15648135
73	11813	Jr1D	Jr07	Jr1DG00007100-RA	894387	900523						635669															894786																						15656490
74	11814	Jr1D	Jr07	Jr1DG00007200-RA	901081	903130						642901															901976
75	11815	Jr1D	Jr07	Jr1DG00007300-RA	909203	911853														19878311							910343
76	11816	Jr1D	Jr07	Jr1DG00007400-RA	913262	918751						27765151															914721																						15683072
77	11817	Jr1D	Jr07	Jr1DG00007500-RA	920449	924042																18501684					921911																						15698760
78	11818	Jr1D	Jr07	Jr1DG00007600-RA	927713	933213																					930137																						15709458
79	11819	Jr1D	Jr07	Jr1DG00007700-RA	942599	942865																					943175
80	11820	Jr1D	Jr07	Jr1DG00007800-RA	950315	951355						668467															952191																						15737603
81	11821	Jr1D	Jr07	Jr1DG00007900-RA	960953	964184						689932															957788																						15744814
82	11822	Jr1D	Jr07	Jr1DG00008000-RA	970758	972280						699573															967136																						15762668
83	11823	Jr1D	Jr07	Jr1DG00008100-RA	977703	995127																					974047																						15768283
84	11824	Jr1D	Jr07	Jr1DG00008200-RA	996512	998098																			5878395		996129
85	11825	Jr1D	Jr07	Jr1DG00008300-RA	1002756	1009339														30932866							1002629
86	11826	Jr1D	Jr07	Jr1DG00008400-RA	1010358	1012093						704897															1009622
87	11827	Jr1D	Jr07	Jr1DG00008500-RA	1014980	1020248									1303619												1014570																		6718592
88	11828	Jr1D	Jr07	Jr1DG00008600-RA	1022766	1026891											35410776										1023346																						15824524
89	11829	Jr1D	Jr07	Jr1DG00008700-RA	1034033	1039407						712051															1034936
90	11830	Jr1D	Jr07	Jr1DG00008800-RA	1040119	1042640																					1041242																						15847833
91	11831	Jr1D	Jr07	Jr1DG00008900-RA	1056027	1059909						713083															1050759																						15855261
92	11832	Jr1D	Jr07	Jr1DG00009000-RA	1074433	1077131						732554															1075179																						15895365
93	11833	Jr1D	Jr07	Jr1DG00009100-RA	1094354	1094983																					1090611
94	11834	Jr1D	Jr07	Jr1DG00009200-RA	1100966	1104213																			8921758		1097528
95	11835	Jr1D	Jr07	Jr1DG00009300-RA	1104011	1108176																			8924463		1100211																						15918217
96	11836	Jr1D	Jr07	Jr1DG00009400-RA	1140725	1143824	1140725	1151766	B		1152436																1146720																						16059687
97	11837	Jr1D	Jr07	Jr1DG00009500-RA	1148421	1149975	1140725	1148421	A		1136652																1143146																						16103318
98	11838	Jr1D	Jr07	Jr1DG00009600-RA	1151766	1155665					1167940																1146044																						16109278
99	11839	Jr1D	Jr07	Jr1DG00009700-RA	1156954	1157706					1189947																1156042																						16109278
100	11840	Jr1D	Jr07	Jr1DG00009800-RA	1157964	1159287					1215535																1157065																						16109278
101	11841	Jr1D	Jr07	Jr1DG00009900-RA	1159510	1160410					1199708																1223660
102	11842	Jr1D	Jr07	Jr1DG00010000-RA	1164744	1164986																	12409370																	1616007
103	11843	Jr1D	Jr07	Jr1DG00010100-RA	1169140	1171719					1141244																1147288																						16109278
104	11844	Jr1D	Jr07	Jr1DG00010200-RA	1180670	1183162					1214062																1174338																						16109278
105	11845	Jr1D	Jr07	Jr1DG00010300-RA	1189839	1191083					1156878																1196536																						16116975
106	11846	Jr1D	Jr07	Jr1DG00010400-RA	1197383	1199853					1214062																1174338																						16109278
107	11847	Jr1D	Jr07	Jr1DG00010500-RA	1200710	1201670	1200710	1251175	B				34100026														1185527
108	11848	Jr1D	Jr07	Jr1DG00010600-RA	1214063	1220866					1180669																1174338																						16109278
109	11849	Jr1D	Jr07	Jr1DG00010700-RA	1224252	1226590									14165594																											1615402
110	11850	Jr1D	Jr07	Jr1DG00010800-RA	1244689	1246716																			21306474										29667930
111	11851	Jr1D	Jr07	Jr1DG00010900-RA	1248982	1249284					1153886																17381309
112	11852	Jr1D	Jr07	Jr1DG00011000-RA	1251175	1252059					1156580																1155672																						16059687
113	11853	Jr1D	Jr07	Jr1DG00011100-RA	1252100	1253549					1181674																1222337																						16116975
114	11854	Jr1D	Jr07	Jr1DG00011200-RA	1256877	1257395					1220347																1223294																						16059687
115	11855	Jr1D	Jr07	Jr1DG00011300-RA	1263119	1264372	1263119	1321202	C	R	1153101																1228757																						16059687
116	11856	Jr1D	Jr07	Jr1DG00011400-RA	1268143	1268544					1321108																1349382																						16109278
117	11857	Jr1D	Jr07	Jr1DG00011500-RA	1279143	1280227					1289717																1332657																						16125314
118	11858	Jr1D	Jr07	Jr1DG00011600-RA	1281563	1284106					1321201																1303128																						16125314
119	11859	Jr1D	Jr07	Jr1DG00011700-RA	1284770	1291112					1290731																1333653																						16125314
120	11860	Jr1D	Jr07	Jr1DG00011800-RA	1321202	1323743	1321202	1339265	A		1281562																1303128																						16125314
121	11861	Jr1D	Jr07	Jr1DG00011900-RA	1339265	1342123					1288490																1321730																						16109278
122	11862	Jr1D	Jr07	Jr1DG00012000-RA	1342152	1344623					1281562																1352294																						16125314
123	11863	Jr1D	Jr07	Jr1DG00012100-RA	1353857	1354159																					1363151																						16138913
124	11864	Jr1D	Jr07	Jr1DG00012200-RA	1356326	1360979								24258011													1365509																						16177167
125	11865	Jr1D	Jr07	Jr1DG00012300-RA	1360872	1375264										25569039											1376628																						16179866
126	11866	Jr1D	Jr07	Jr1DG00012400-RA	1391866	1392831						830363															1402006
127	11867	Jr1D	Jr07	Jr1DG00012500-RA	1396237	1397654																				8666922	1406507
128	11868	Jr1D	Jr07	Jr1DG00012600-RA	1401390	1404176						858602															1411749																						16228570
129	11869	Jr1D	Jr07	Jr1DG00012700-RA	1405658	1408575						862764															1423378																						16233326
130	11870	Jr1D	Jr07	Jr1DG00012800-RA	1408817	1409609					38948581																1426451
131	11871	Jr1D	Jr07	Jr1DG00012900-RA	1411069	1411732					1423961																1428359																						16242881
132	11872	Jr1D	Jr07	Jr1DG00013000-RA	1423962	1424623					1411068																1428359																						16242881
133	11873	Jr1D	Jr07	Jr1DG00013100-RA	1429875	1431650						871763															1434008																						16254593
134	11874	Jr1D	Jr07	Jr1DG00013200-RA	1444917	1446536																					1453576																						16265282
135	11875	Jr1D	Jr07	Jr1DG00013300-RA	1446680	1447305																					1455340
136	11876	Jr1D	Jr07	Jr1DG00013400-RA	1454376	1454888																	9549982				1462784
137	11877	Jr1D	Jr07	Jr1DG00013500-RA	1461208	1466975																					1469507																		5941804
138	11878	Jr1D	Jr07	Jr1DG00013600-RA	1469531	1472621						905098															1477423																						16292195
139	11879	Jr1D	Jr07	Jr1DG00013700-RA	1473112	1474695																					1480886																						16296547
140	11880	Jr1D	Jr07	Jr1DG00013800-RA	1475911	1476468													6587367																6786213
141	11881	Jr1D	Jr07	Jr1DG00013900-RA	1479526	1481579						913154															1486018
142	11882	Jr1D	Jr07	Jr1DG00014000-RA	1484609	1491289						998886															1500009																						16305666
143	11883	Jr1D	Jr07	Jr1DG00014100-RA	1500074	1501784						986294															1511988
144	11884	Jr1D	Jr07	Jr1DG00014200-RA	1511613	1514593															21959181						1527092																						16327745
145	11885	Jr1D	Jr07	Jr1DG00014300-RA	1515187	1520767						981811															1530724																						16332009
146	11886	Jr1D	Jr07	Jr1DG00014400-RA	1524964	1525896						979350															1539237
147	11887	Jr1D	Jr07	Jr1DG00014500-RA	1536927	1549747																			7651458		1546143																						16347348
148	11888	Jr1D	Jr07	Jr1DG00014600-RA	1565412	1565684															3937809						1623980
149	11889	Jr1D	Jr07	Jr1DG00014700-RA	1579154	1582562						1016758															1637549																						16436969
150	11890	Jr1D	Jr07	Jr1DG00014800-RA	1591750	1599115																					1650634																						16460968
151	11891	Jr1D	Jr07	Jr1DG00014900-RA	1605714	1612060						1042788															1666833																						16474650
152	11892	Jr1D	Jr07	Jr1DG00015000-RA	1612226	1616076					3616733																1673202																						16480730
153	11893	Jr1D	Jr07	Jr1DG00015100-RA	1617313	1618647																					1677711																						16497761
154	11894	Jr1D	Jr07	Jr1DG00015200-RA	1623583	1632456																					1682880																						16552767
155	11895	Jr1D	Jr07	Jr1DG00015300-RA	1633150	1635910										20990695											1692176																						16573422
156	11896	Jr1D	Jr07	Jr1DG00015400-RA	1637510	1640468						1071924															1696910																						16579480
157	11897	Jr1D	Jr07	Jr1DG00015500-RA	1640683	1641004						1073201															1699479																						16579480
158	11898	Jr1D	Jr07	Jr1DG00015600-RA	1649085	1660233						1080488															1709816
159	11899	Jr1D	Jr07	Jr1DG00015700-RA	1672418	1675799																			7864804		1723303																						16661373
160	11900	Jr1D	Jr07	Jr1DG00015800-RA	1678606	1687148						1087636															1729991																						16671335
161	11901	Jr1D	Jr07	Jr1DG00015900-RA	1688301	1700073																					1739346																						16682441
162	11902	Jr1D	Jr07	Jr1DG00016000-RA	1703992	1707136																			7878631		1754061																						16701375
163	11903	Jr1D	Jr07	Jr1DG00016100-RA	1707404	1711084									777546												1757584																						16707463
164	11904	Jr1D	Jr07	Jr1DG00016200-RA	1719178	1720368																					1769253
165	11905	Jr1D	Jr07	Jr1DG00016300-RA	1723871	1725049						1110602															1774444																						16722078
166	11906	Jr1D	Jr07	Jr1DG00016400-RA	1728428	1731438													6491124																6681243
167	11907	Jr1D	Jr07	Jr1DG00016500-RA	1737550	1737945						1126488															1788033																						16732778
168	11908	Jr1D	Jr07	Jr1DG00016600-RA	1743329	1744153						1131741															1794789																						16738987
169	11909	Jr1D	Jr07	Jr1DG00016700-RA	1757306	1761089					5320143																1806736																						16775470
170	11910	Jr1D	Jr07	Jr1DG00016800-RA	1773615	1780145																					1820439																						16779987
171	11911	Jr1D	Jr07	Jr1DG00016900-RA	1781154	1784847						1144869															1827971																						16790184
172	11912	Jr1D	Jr07	Jr1DG00017000-RA	1790588	1798922						1153576															1837646																						16796032
173	11913	Jr1D	Jr07	Jr1DG00017100-RA	1803169	1804371						1160882															1850008																						16806821
174	11914	Jr1D	Jr07	Jr1DG00017200-RA	1815493	1815930																					1865617																						16814191
175	11915	Jr1D	Jr07	Jr1DG00017300-RA	1816058	1819487																					1866186																						16814191
176	11916	Jr1D	Jr07	Jr1DG00017400-RA	1834200	1835606						1169387															1883581
177	11917	Jr1D	Jr07	Jr1DG00017500-RA	1851434	1852054						1190082															1898647																						16842364
178	11918	Jr1D	Jr07	Jr1DG00017600-RA	1856471	1857124																					1901742																						16847942
179	11919	Jr1D	Jr07	Jr1DG00017700-RA	1879366	1880100																					1920694																		4015610
180	11920	Jr1D	Jr07	Jr1DG00017800-RA	1907815	1911506																				4383170	1932500																						16903701
181	11921	Jr1D	Jr07	Jr1DG00017900-RA	1914739	1916576																					1938990																						16910734
182	11922	Jr1D	Jr07	Jr1DG00018000-RA	1943728	1944288																					1960935																		4054284
183	11923	Jr1D	Jr07	Jr1DG00018100-RA	1957320	1957616																					1970059
184	11924	Jr1D	Jr07	Jr1DG00018200-RA	1967550	1968807																					1978526																						16917368
185	11925	Jr1D	Jr07	Jr1DG00018300-RA	1971244	1971993																					1981872																						16919585
186	11926	Jr1D	Jr07	Jr1DG00018400-RA	1972128	1975777											9820351										1982769																						16919585
187	11927	Jr1D	Jr07	Jr1DG00018500-RA	1992932	1997211									14962631												2007187																						16930097
188	11928	Jr1D	Jr07	Jr1DG00018600-RA	2006293	2007894											13843749										2020340																						7299138
189	11929	Jr1D	Jr07	Jr1DG00018700-RA	2009325	2011064					37056609																34985821																				5292307
190	11930	Jr1D	Jr07	Jr1DG00018800-RA	2015871	2017154						1255897															2024359																						16938037
191	11931	Jr1D	Jr07	Jr1DG00018900-RA	2032510	2036399																				361256	2051212																						16954197
192	11932	Jr1D	Jr07	Jr1DG00019000-RA	2054589	2063347						1287511															2072718																						16974743
193	11933	Jr1D	Jr07	Jr1DG00019100-RA	2070826	2073992						1294499															2088870																						16974743
194	11934	Jr1D	Jr07	Jr1DG00019200-RA	2074331	2077248																					2092487																						16986689
195	11935	Jr1D	Jr07	Jr1DG00019300-RA	2094478	2099247						1305736															2111762																						17025760
196	11936	Jr1D	Jr07	Jr1DG00019400-RA	2130687	2134193																					2129307																						17046477
197	11937	Jr1D	Jr07	Jr1DG00019500-RA	2166685	2174186						1388119															2171190
198	11938	Jr1D	Jr07	Jr1DG00019600-RA	2188656	2192955						1405040															2191576
199	11939	Jr1D	Jr07	Jr1DG00019700-RA	2195131	2216306					26737552																2198269
200	11940	Jr1D	Jr07	Jr1DG00019800-RA	2220983	2224954						25435415															2224769
201	11941	Jr1D	Jr07	Jr1DG00019900-RA	2247322	2249659						1426539															2260552
202	11942	Jr1D	Jr07	Jr1DG00020000-RA	2262377	2269164						1437099															2278856																		4368310
203	11943	Jr1D	Jr07	Jr1DG00020100-RA	2281298	2286822						1453935															2296303
204	11944	Jr1D	Jr07	Jr1DG00020200-RA	2288238	2293935												5374253									2301705
205	11945	Jr1D	Jr07	Jr1DG00020300-RA	2295374	2297373					2327168																2315564
206	11946	Jr1D	Jr07	Jr1DG00020400-RA	2310389	2314028					24382142																												19803569
207	11947	Jr1D	Jr07	Jr1DG00020500-RA	2327208	2329037					2295490																2343215
208	11948	Jr1D	Jr07	Jr1DG00020600-RA	2337991	2340048					2295518																2350688
209	11949	Jr1D	Jr07	Jr1DG00020700-RA	2342108	2343305																					2354986
210	11950	Jr1D	Jr07	Jr1DG00020800-RA	2349916	2355990									4454885												2362611																		4455953
211	11951	Jr1D	Jr07	Jr1DG00020900-RA	2358660	2360590								16714978													2371718																		4477403
212	11952	Jr1D	Jr07	Jr1DG00021000-RA	2363040	2363599																					2376568
213	11953	Jr1D	Jr07	Jr1DG00021100-RA	2368658	2375667						1470175															2381111
214	11954	Jr1D	Jr07	Jr1DG00021200-RA	2380306	2382446																					2392480																						14498837
215	11955	Jr1D	Jr07	Jr1DG00021300-RA	2394928	2396133																					2405919
216	11956	Jr1D	Jr07	Jr1DG00021400-RA	2411899	2419621															34659688						2423199																						14530486
217	11957	Jr1D	Jr07	Jr1DG00021500-RA	2422035	2422340											28127142										2432384
218	11958	Jr1D	Jr07	Jr1DG00021600-RA	2427143	2428345																			30460124		23112407
219	11959	Jr1D	Jr07	Jr1DG00021700-RA	2434041	2436127																2344823					2445323																						14553614
220	11960	Jr1D	Jr07	Jr1DG00021800-RA	2440587	2445970						1515927															2450905																						14564087
221	11961	Jr1D	Jr07	Jr1DG00021900-RA	2459215	2467272						1543898															2464185																		4513960
222	11962	Jr1D	Jr07	Jr1DG00022000-RA	2471270	2474612					2526701																2476234																						14739469
223	11963	Jr1D	Jr07	Jr1DG00022100-RA	2475169	2475705					2534764																2480090																						14606893
224	11964	Jr1D	Jr07	Jr1DG00022200-RA	2482819	2483376					2521447																2480110																						14696279
225	11965	Jr1D	Jr07	Jr1DG00022300-RA	2499465	2500538					6059380																6521998
226	11966	Jr1D	Jr07	Jr1DG00022400-RA	2518995	2521325					6494605																15967222
227	11967	Jr1D	Jr07	Jr1DG00022500-RA	2521429	2531590					2482799																2476051
228	11968	Jr1D	Jr07	Jr1DG00022600-RA	2534765	2535292					2475168																2480090																						14606893
229	11969	Jr1D	Jr07	Jr1DG00022700-RA	2557355	2557744										11947862											2494465
230	11970	Jr1D	Jr07	Jr1DG00022800-RA	2728833	2734195					2475333																2600266																						14743074
231	11971	Jr1D	Jr07	Jr1DG00022900-RA	2736647	2751107					2730937																2605993
232	11972	Jr1D	Jr07	Jr1DG00023000-RA	2752727	2754035																					2624559
233	11973	Jr1D	Jr07	Jr1DG00023100-RA	2759084	2763559						1558824															2630619
234	11974	Jr1D	Jr07	Jr1DG00023200-RA	2777539	2781143						1566193															2641594
235	11975	Jr1D	Jr07	Jr1DG00023300-RA	2782574	2783359						1574293															2646276
236	11976	Jr1D	Jr07	Jr1DG00023400-RA	2797634	2802321						1600072															2662883
237	11977	Jr1D	Jr07	Jr1DG00023500-RA	2818802	2820515					2858389																2677559
238	11978	Jr1D	Jr07	Jr1DG00023600-RA	2827695	2834548					2843327																2680334
239	11979	Jr1D	Jr07	Jr1DG00023700-RA	2844179	2850253					2833497																2681409																		4667874
240	11980	Jr1D	Jr07	Jr1DG00023800-RA	2858619	2862129					2843327																2680334
241	11981	Jr1D	Jr07	Jr1DG00023900-RA	2864122	2868586																					2685856																						14336647
242	11982	Jr1D	Jr07	Jr1DG00024000-RA	2878013	2878741						1620991															2708511
243	11983	Jr1D	Jr07	Jr1DG00024100-RA	2889754	2891576										26865034															7158179														2759562
244	11984	Jr1D	Jr07	Jr1DG00024200-RA	2897645	2900002											4804709										2723617																						14349798
245	11985	Jr1D	Jr07	Jr1DG00024300-RA	2901512	2905669						1719985															2727138																						14352399
246	11986	Jr1D	Jr07	Jr1DG00024400-RA	2908977	2914770																					2735042																						14371355
247	11987	Jr1D	Jr07	Jr1DG00024500-RA	2918652	2921009					2941803																2749348																						14390670
248	11988	Jr1D	Jr07	Jr1DG00024600-RA	2940412	2941033									23567686														7173404
249	11989	Jr1D	Jr07	Jr1DG00024700-RA	2941717	2949970					2918565																2775160																						14390670
250	11990	Jr1D	Jr07	Jr1DG00024800-RA	2956901	2957667												6859899									2804446
251	11991	Jr1D	Jr07	Jr1DG00024900-RA	2958183	2960568					2974576																3016349																						14414646
252	11992	Jr1D	Jr07	Jr1DG00025000-RA	2974360	2976591					2958390																3016349																						14414646
253	11993	Jr1D	Jr07	Jr1DG00025100-RA	2978058	2983180															173477						3020256
254	11994	Jr1D	Jr07	Jr1DG00025200-RA	2983827	2985673												10506456									3025865																						3333706
255	11995	Jr1D	Jr07	Jr1DG00025300-RA	2986471	3029199											20341537										3040088																						14445759
256	11996	Jr1D	Jr07	Jr1DG00025400-RA	3035941	3037449						1786311															3083814																						14427784
257	11997	Jr1D	Jr07	Jr1DG00025500-RA	3045146	3052399						1792815															3091381																						14421296
258	11998	Jr1D	Jr07	Jr1DG00025600-RA	3055829	3056140																					3102991
259	11999	Jr1D	Jr07	Jr1DG00025700-RA	3059848	3062739					3070276																3104894																						14481846
260	12000	Jr1D	Jr07	Jr1DG00025800-RA	3073379	3080172						1818158															3119765
261	12001	Jr1D	Jr07	Jr1DG00025900-RA	3082673	3083355												23449868									3127794
262	12002	Jr1D	Jr07	Jr1DG00026000-RA	3088973	3101332	3088973	3100115	A									23447771									3130115
263	12003	Jr1D	Jr07	Jr1DG00026100-RA	3100115	3108543												23454255									3129419
264	12004	Jr1D	Jr07	Jr1DG00026200-RA	3103531	3104175												23457721									3135896
265	12005	Jr1D	Jr07	Jr1DG00026300-RA	3105808	3106399								35372388																							35921587
266	12006	Jr1D	Jr07	Jr1DG00026400-RA	3115536	3117415																					3140625
267	12007	Jr1D	Jr07	Jr1DG00026500-RA	3118612	3119124																					3148891
268	12008	Jr1D	Jr07	Jr1DG00026600-RA	3120350	3124317																	11717210				3150557
269	12009	Jr1D	Jr07	Jr1DG00026700-RA	3130217	3133530																					3159925
270	12010	Jr1D	Jr07	Jr1DG00026800-RA	3136449	3139708						1825507															3165568
271	12011	Jr1D	Jr07	Jr1DG00026900-RA	3141485	3143280						1832545															3170181
272	12012	Jr1D	Jr07	Jr1DG00027000-RA	3147896	3151773						1837335															3176607
273	12013	Jr1D	Jr07	Jr1DG00027100-RA	3183273	3183770						1877293															3207591
274	12014	Jr1D	Jr07	Jr1DG00027200-RA	3207511	3208056																					3224191
275	12015	Jr1D	Jr07	Jr1DG00027300-RA	3209385	3216616						1879902															3226044
276	12016	Jr1D	Jr07	Jr1DG00027400-RA	3229180	3240421						1911522															3245078																			17398366
277	12017	Jr1D	Jr07	Jr1DG00027500-RA	3249552	3255422						1928848															3269491																			17420699
278	12018	Jr1D	Jr07	Jr1DG00027600-RA	3261291	3265911						1943983															3288618																			17429918
279	12019	Jr1D	Jr07	Jr1DG00027700-RA	3316163	3316576																		4696707			3350982
280	12020	Jr1D	Jr07	Jr1DG00027800-RA	3317950	3323798																	15089447															1939737
281	12021	Jr1D	Jr07	Jr1DG00027900-RA	3330502	3332711																	25239531				21964176
282	12022	Jr1D	Jr07	Jr1DG00028000-RA	3336993	3342961						2012661															3367441																			17449433
283	12023	Jr1D	Jr07	Jr1DG00028100-RA	3344516	3346966																					3374855																			17477774
284	12024	Jr1D	Jr07	Jr1DG00028200-RA	3349510	3351393																					3379854																			17484664
285	12025	Jr1D	Jr07	Jr1DG00028300-RA	3354187	3357456											19441197										3383979																			17490613
286	12026	Jr1D	Jr07	Jr1DG00028400-RA	3363155	3363781						2046516															3391792																			17528926
287	12027	Jr1D	Jr07	Jr1DG00028500-RA	3379709	3384397						2073956															3418339																			17548460
288	12028	Jr1D	Jr07	Jr1DG00028600-RA	3391881	3392747						2088474															3430758																						3599085
289	12029	Jr1D	Jr07	Jr1DG00028700-RA	3400404	3401006						2101849															3439359																			17564079
290	12030	Jr1D	Jr07	Jr1DG00028800-RA	3416877	3417542																					3450302																			17567651
291	12031	Jr1D	Jr07	Jr1DG00028900-RA	3427952	3430214						2107902															3462252																			17573396
292	12032	Jr1D	Jr07	Jr1DG00029000-RA	3436774	3438929								7309152
293	12033	Jr1D	Jr07	Jr1DG00029100-RA	3443165	3444304						2116185															3489094																		5353550
294	12034	Jr1D	Jr07	Jr1DG00029200-RA	3448775	3449770					3473209																3494625																		5353550
295	12035	Jr1D	Jr07	Jr1DG00029300-RA	3470064	3474250					3484983																3518550																		5353550
296	12036	Jr1D	Jr07	Jr1DG00029400-RA	3478462	3479908									4463566																4370519
297	12037	Jr1D	Jr07	Jr1DG00029500-RA	3484940	3485953					3473209																3530378																		5353550
298	12038	Jr1D	Jr07	Jr1DG00029600-RA	3496584	3497450							10425727														3542188																				2987201
299	12039	Jr1D	Jr07	Jr1DG00029700-RA	3517135	3518826											9278379																									13778163
300	12040	Jr1D	Jr07	Jr1DG00029800-RA	3528299	3533894																					3573778
301	12041	Jr1D	Jr07	Jr1DG00029900-RA	3538115	3546235									4920462												3584034																		5404938
302	12042	Jr1D	Jr07	Jr1DG00030000-RA	3551597	3555495						2126048															3594916																			17674974
303	12043	Jr1D	Jr07	Jr1DG00030100-RA	3568832	3571489						2144657															3611182
304	12044	Jr1D	Jr07	Jr1DG00030200-RA	3575388	3576815					3595487																3618283																			17638953
305	12045	Jr1D	Jr07	Jr1DG00030300-RA	3584607	3586727					3595487																3618283																			17705304
306	12046	Jr1D	Jr07	Jr1DG00030400-RA	3595488	3596915					3575387																3618283																			17638953
307	12047	Jr1D	Jr07	Jr1DG00030500-RA	3600618	3600998					3584639																3618317																			17705304
308	12048	Jr1D	Jr07	Jr1DG00030600-RA	3610205	3611582					3627562																3631835																			17638953
309	12049	Jr1D	Jr07	Jr1DG00030700-RA	3627505	3628946					3610146																3631777																			17638953
310	12050	Jr1D	Jr07	Jr1DG00030800-RA	3629572	3639228						2155461															3633770																			17711959
311	12051	Jr1D	Jr07	Jr1DG00030900-RA	3640241	3643034						2167742															3650004																		5411012
312	12052	Jr1D	Jr07	Jr1DG00031000-RA	3659455	3665137						2194365															3665450																			17832554
313	12053	Jr1D	Jr07	Jr1DG00031100-RA	3665333	3676291																		8857417			3669705																		5445686
314	12054	Jr1D	Jr07	Jr1DG00031200-RA	3686884	3688545					37316682																3687911																			17877477
315	12055	Jr1D	Jr07	Jr1DG00031300-RA	3700647	3703658																					3723030																			17884133
316	12056	Jr1D	Jr07	Jr1DG00031400-RA	3704396	3707881						2212163															3727160																			17890575
317	12057	Jr1D	Jr07	Jr1DG00031500-RA	3720230	3725090						2231225															3744455																			17933767
318	12058	Jr1D	Jr07	Jr1DG00031600-RA	3751785	3758946						2325196															3780650																			18005185
319	12059	Jr1D	Jr07	Jr1DG00031700-RA	3761594	3762796																					3786507																			18009481
320	12060	Jr1D	Jr07	Jr1DG00031800-RA	3764241	3768708						2329932															3799471																			18012560
321	12061	Jr1D	Jr07	Jr1DG00031900-RA	3769351	3773550																					3804509
322	12062	Jr1D	Jr07	Jr1DG00032000-RA	3779342	3780424																			12193782		3812286
323	12063	Jr1D	Jr07	Jr1DG00032100-RA	3792471	3794451																					3832702
324	12064	Jr1D	Jr07	Jr1DG00032200-RA	3809187	3811173																					3845844																			18049833
325	12065	Jr1D	Jr07	Jr1DG00032300-RA	3813954	3814571						2358100															3855907																			18053845
326	12066	Jr1D	Jr07	Jr1DG00032400-RA	3834634	3838212						2376994															3876230																			18074949
327	12067	Jr1D	Jr07	Jr1DG00032500-RA	3843329	3848860					3847527																3886622																			18095521
328	12068	Jr1D	Jr07	Jr1DG00032600-RA	3850451	3854714						2386509															3894162
329	12069	Jr1D	Jr07	Jr1DG00032700-RA	3862024	3867434						2395068															3917026																			18116506
330	12070	Jr1D	Jr07	Jr1DG00032800-RA	3873248	3879095						2411002															3930160																			18131144
331	12071	Jr1D	Jr07	Jr1DG00032900-RA	3882611	3897240							35387103														3941438																			18137893
332	12072	Jr1D	Jr07	Jr1DG00033000-RA	3923014	3927870						2435327															3978785																			18166917
333	12073	Jr1D	Jr07	Jr1DG00033100-RA	3959392	3968008						2449111															4003576																			18184769
334	12074	Jr1D	Jr07	Jr1DG00033200-RA	3979527	3981236						2459900															4021095																			18196920
335	12075	Jr1D	Jr07	Jr1DG00033300-RA	3985612	3985851							3134286																3208463
336	12076	Jr1D	Jr07	Jr1DG00033400-RA	4000248	4004293											29228055										4029916
337	12077	Jr1D	Jr07	Jr1DG00033500-RA	4015397	4016026												12489630																							5235285
338	12078	Jr1D	Jr07	Jr1DG00033600-RA	4050701	4051039																					4058960
339	12079	Jr1D	Jr07	Jr1DG00033700-RA	4070478	4073257						2535847															4071170																			18296443
340	12080	Jr1D	Jr07	Jr1DG00033800-RA	4073435	4075522																				15838747	4074758																			18301283
341	12081	Jr1D	Jr07	Jr1DG00033900-RA	4076812	4081846						2564156															4078402																		7716202
342	12082	Jr1D	Jr07	Jr1DG00034000-RA	4084207	4085177							23831765														4092973
343	12083	Jr1D	Jr07	Jr1DG00034100-RA	4093812	4102069																					4094722																			18329572
344	12084	Jr1D	Jr07	Jr1DG00034200-RA	4102719	4103504																					4103482																		16692712
345	12085	Jr1D	Jr07	Jr1DG00034300-RA	4103878	4106524																					4104640																			18349890
346	12086	Jr1D	Jr07	Jr1DG00034400-RA	4107306	4114616						2580785															4108416																			18354305
347	12087	Jr1D	Jr07	Jr1DG00034500-RA	4118605	4119468																		5613934			4119329
348	12088	Jr1D	Jr07	Jr1DG00034600-RA	4134179	4140156					4171891																4131927
349	12089	Jr1D	Jr07	Jr1DG00034700-RA	4143169	4145498									38242461												4140709
350	12090	Jr1D	Jr07	Jr1DG00034800-RA	4171857	4176816	4171857	4179265	D		4245386																23495081
351	12091	Jr1D	Jr07	Jr1DG00034900-RA	4179265	4181744					4684575																23502856
352	12092	Jr1D	Jr07	Jr1DG00035000-RA	4210291	4222013					4265715																4137120
353	12093	Jr1D	Jr07	Jr1DG00035100-RA	4223601	4227115	4223601	4490876	C	M	4355852																4432864																			18389367
354	12094	Jr1D	Jr07	Jr1DG00035200-RA	4245387	4251090					4350654																4377645
355	12095	Jr1D	Jr07	Jr1DG00035300-RA	4279356	4298564																		10527179									19711626
356	12096	Jr1D	Jr07	Jr1DG00035400-RA	4336696	4337358																			7027839												20271455
357	12097	Jr1D	Jr07	Jr1DG00035500-RA	4350655	4354671					4245386																4377645
358	12098	Jr1D	Jr07	Jr1DG00035600-RA	4357563	4359022					4686036																4398252																			18389367
359	12099	Jr1D	Jr07	Jr1DG00035700-RA	4395260	4397044					4134680																4132386
360	12100	Jr1D	Jr07	Jr1DG00035800-RA	4397870	4400783					4255000																4458445
361	12101	Jr1D	Jr07	Jr1DG00035900-RA	4402816	4403322								30939357																28534516
362	12102	Jr1D	Jr07	Jr1DG00036000-RA	4405439	4410784					4134221																4131927
363	12103	Jr1D	Jr07	Jr1DG00036100-RA	4434148	4435926					4663556																4377645
364	12104	Jr1D	Jr07	Jr1DG00036200-RA	4435948	4437850					4665356																4133728
365	12105	Jr1D	Jr07	Jr1DG00036300-RA	4439192	4442599					4285224																4432842
366	12106	Jr1D	Jr07	Jr1DG00036400-RA	4468163	4469535					4714160																						8769447
367	12107	Jr1D	Jr07	Jr1DG00036500-RA	4472374	4475711					4718361																											5060004
368	12108	Jr1D	Jr07	Jr1DG00036600-RA	4484815	4488096					4730878																														12153038					19932426
369	12109	Jr1D	Jr07	Jr1DG00036700-RA	4490876	4495475					4736180																4377645
370	12110	Jr1D	Jr07	Jr1DG00036800-RA	4510076	4520149																		10411213										12272231															1842797
371	12111	Jr1D	Jr07	Jr1DG00036900-RA	4604179	4604935	4604179	4684001	B		4836957																4442677
372	12112	Jr1D	Jr07	Jr1DG00037000-RA	4640250	4647387					4350711																4377702
373	12113	Jr1D	Jr07	Jr1DG00037100-RA	4663557	4671774					4434147																4377652
374	12114	Jr1D	Jr07	Jr1DG00037200-RA	4684001	4687452					4439191																4388304
375	12115	Jr1D	Jr07	Jr1DG00037300-RA	4712909	4713424					17834569																		41680910
376	12116	Jr1D	Jr07	Jr1DG00037400-RA	4714161	4721963					4468162																						8765479
377	12117	Jr1D	Jr07	Jr1DG00037500-RA	4730363	4730623					4730362																				31689089
378	12118	Jr1D	Jr07	Jr1DG00037600-RA	4730879	4731907					4484814																															16632408				19932426
379	12119	Jr1D	Jr07	Jr1DG00037700-RA	4736181	4741525					4490875																4131927
380	12120	Jr1D	Jr07	Jr1DG00037800-RA	4751931	4756165					4506623																4457393																			18389367
381	12121	Jr1D	Jr07	Jr1DG00037900-RA	4807753	4812943					4245244																4230038
382	12122	Jr1D	Jr07	Jr1DG00038000-RA	4854191	4859404					4171891																23495081
383	12123	Jr1D	Jr07	Jr1DG00038100-RA	4863927	4865282					4355830																4432850
384	12124	Jr1D	Jr07	Jr1DG00038200-RA	4865906	4866273					4441148																4459197
385	12125	Jr1D	Jr07	Jr1DG00038300-RA	4869886	4872958														8040929							4465488																			18396752
386	12126	Jr1D	Jr07	Jr1DG00038400-RA	4881565	4882926						2640319															4476748																			18421693
387	12127	Jr1D	Jr07	Jr1DG00038500-RA	4895463	4900373					4886882																4493861																			18428528
388	12128	Jr1D	Jr07	Jr1DG00038600-RA	4900364	4906223																					4499254																			18430782
389	12129	Jr1D	Jr07	Jr1DG00038700-RA	4906452	4907497																					4504753																			18439821
390	12130	Jr1D	Jr07	Jr1DG00038800-RA	4946272	4947336						2692869															4535047																			18450985
391	12131	Jr1D	Jr07	Jr1DG00038900-RA	4951398	4953543																					4539911																			18456922
392	12132	Jr1D	Jr07	Jr1DG00039000-RA	4954255	4961202						2702154															4542748																			18459754
393	12133	Jr1D	Jr07	Jr1DG00039100-RA	4963404	4964996						2742655															4550908																		5902159
394	12134	Jr1D	Jr07	Jr1DG00039200-RA	4967885	4974262					5038724																4556773																			18499216
395	12135	Jr1D	Jr07	Jr1DG00039300-RA	4974466	4974759					4987063																4562456
396	12136	Jr1D	Jr07	Jr1DG00039400-RA	4987064	4989718					4991548																4586352																					13638819
397	12137	Jr1D	Jr07	Jr1DG00039500-RA	4991549	4995090					4974465																4651864																					13638819
398	12138	Jr1D	Jr07	Jr1DG00039600-RA	5035161	5040918						2764528															4710372																			18499216
399	12139	Jr1D	Jr07	Jr1DG00039700-RA	5043677	5046269						2791075															4717024																			18518533
400	12140	Jr1D	Jr07	Jr1DG00039800-RA	5054219	5056369						2803585															4726599																			18526671
401	12141	Jr1D	Jr07	Jr1DG00039900-RA	5067906	5068978									37324340
402	12142	Jr1D	Jr07	Jr1DG00040000-RA	5076549	5084007											31381306										4747573
403	12143	Jr1D	Jr07	Jr1DG00040100-RA	5085943	5090555					5136393																4759432
404	12144	Jr1D	Jr07	Jr1DG00040200-RA	5096025	5097622					5139776																4964974
405	12145	Jr1D	Jr07	Jr1DG00040300-RA	5112568	5115002																			19819725																24457722
406	12146	Jr1D	Jr07	Jr1DG00040400-RA	5119683	5122669					5218665																4745514																		978958
407	12147	Jr1D	Jr07	Jr1DG00040500-RA	5134577	5140683					5075302																4807601
408	12148	Jr1D	Jr07	Jr1DG00040600-RA	5151430	5151807																		15622569			4893663
409	12149	Jr1D	Jr07	Jr1DG00040700-RA	5185945	5186440					5221369																4808065
410	12150	Jr1D	Jr07	Jr1DG00040800-RA	5188372	5191959																			6438352						32640214
411	12151	Jr1D	Jr07	Jr1DG00040900-RA	5191976	5193590					5237222																4871441
412	12152	Jr1D	Jr07	Jr1DG00041000-RA	5218659	5222311					5075300																4745425
413	12153	Jr1D	Jr07	Jr1DG00041100-RA	5237105	5237664	5237105	5284603	E		5193145																4781318
414	12154	Jr1D	Jr07	Jr1DG00041200-RA	5238268	5239896					5120524																4760388																		978958
415	12155	Jr1D	Jr07	Jr1DG00041300-RA	5284603	5286221					5154589																4780010
416	12156	Jr1D	Jr07	Jr1DG00041400-RA	5296912	5300579					5136424																4807637
417	12157	Jr1D	Jr07	Jr1DG00041500-RA	5321046	5325648																					5042531
418	12158	Jr1D	Jr07	Jr1DG00041600-RA	5327989	5332777									20558915												5055174																			18547145
419	12159	Jr1D	Jr07	Jr1DG00041700-RA	5335207	5337062					5374631																5066274																		3430130
420	12160	Jr1D	Jr07	Jr1DG00041800-RA	5350358	5360703					5374568																5075961																		3430130
421	12161	Jr1D	Jr07	Jr1DG00041900-RA	5374586	5376487					5346060																5094102																		3430130
422	12162	Jr1D	Jr07	Jr1DG00042000-RA	5387506	5388534						2850065																2932500
423	12163	Jr1D	Jr07	Jr1DG00042100-RA	5404727	5411445						2882392															5110212																			18579203
424	12164	Jr1D	Jr07	Jr1DG00042200-RA	5427255	5432290						2896129															5134989																			18598157
425	12165	Jr1D	Jr07	Jr1DG00042300-RA	5446874	5449194											28409269										5143408																			18617295
426	12166	Jr1D	Jr07	Jr1DG00042400-RA	5450871	5453681																					5147102																			18620125
427	12167	Jr1D	Jr07	Jr1DG00042500-RA	5454364	5458017						2915249															5150978																			18625064
428	12168	Jr1D	Jr07	Jr1DG00042600-RA	5479055	5479768						2956934															5169912																			18633898
429	12169	Jr1D	Jr07	Jr1DG00042700-RA	5487944	5488933						2978041															5178335																		14578246
430	12170	Jr1D	Jr07	Jr1DG00042800-RA	5491130	5492194						2981036															5181845
431	12171	Jr1D	Jr07	Jr1DG00042900-RA	5512584	5513008					5531068																5204423
432	12172	Jr1D	Jr07	Jr1DG00043000-RA	5525917	5526417					5502350																5214024
433	12173	Jr1D	Jr07	Jr1DG00043100-RA	5531076	5531525					5512590																5204430
434	12174	Jr1D	Jr07	Jr1DG00043200-RA	5534558	5535064					5525916																5225170
435	12175	Jr1D	Jr07	Jr1DG00043300-RA	5567101	5568519					5576663																5281647
436	12176	Jr1D	Jr07	Jr1DG00043400-RA	5576664	5576999					5567100																5305742
437	12177	Jr1D	Jr07	Jr1DG00043500-RA	5577050	5577664					5567487																5306129
438	12178	Jr1D	Jr07	Jr1DG00043600-RA	5577801	5578139					5568240																5306882																			17705304
439	12179	Jr1D	Jr07	Jr1DG00043700-RA	5581132	5585455																		18336801			5320967
440	12180	Jr1D	Jr07	Jr1DG00043800-RA	5586125	5591413						2986700															5324063
441	12181	Jr1D	Jr07	Jr1DG00043900-RA	5594856	5595170						2993509															5332645
442	12182	Jr1D	Jr07	Jr1DG00044000-RA	5604210	5604575						2998707															5343111
443	12183	Jr1D	Jr07	Jr1DG00044100-RA	5604608	5605195						2999153															5343510
444	12184	Jr1D	Jr07	Jr1DG00044200-RA	5626595	5632575						3014425															5364983
445	12185	Jr1D	Jr07	Jr1DG00044300-RA	5641307	5644094						3025651															5377138
446	12186	Jr1D	Jr07	Jr1DG00044400-RA	5648268	5657809						3032008															5384388
447	12187	Jr1D	Jr07	Jr1DG00044500-RA	5669392	5670456						3041741															5408427
448	12188	Jr1D	Jr07	Jr1DG00044600-RA	5689005	5706652						3078959															5431450
449	12189	Jr1D	Jr07	Jr1DG00044700-RA	5714205	5716591																			20226344		5465981
450	12190	Jr1D	Jr07	Jr1DG00044800-RA	5724480	5727361																					5486843
451	12191	Jr1D	Jr07	Jr1DG00044900-RA	5766901	5768128					5813125																5545107
452	12192	Jr1D	Jr07	Jr1DG00045000-RA	5788268	5790841					211464																212683
453	12193	Jr1D	Jr07	Jr1DG00045100-RA	5793119	5793498									38088969																										30293300
454	12194	Jr1D	Jr07	Jr1DG00045200-RA	5811754	5816889						3100067															5544389
455	12195	Jr1D	Jr07	Jr1DG00045300-RA	5833260	5834261						3106513															5575358
456	12196	Jr1D	Jr07	Jr1DG00045400-RA	5844647	5845687						3117344															5596801
457	12197	Jr1D	Jr07	Jr1DG00045500-RA	5855710	5856609																					5608801
458	12198	Jr1D	Jr07	Jr1DG00045600-RA	5863592	5864371						3130647															5632041
459	12199	Jr1D	Jr07	Jr1DG00045700-RA	5869100	5874654																					5643755																						15050327
460	12200	Jr1D	Jr07	Jr1DG00045800-RA	5894167	5895839												28649299									5666098																						15041110
461	12201	Jr1D	Jr07	Jr1DG00045900-RA	5904076	5904282																					5683185
462	12202	Jr1D	Jr07	Jr1DG00046000-RA	5904643	5910296						3151781															5689133
463	12203	Jr1D	Jr07	Jr1DG00046100-RA	5916840	5919233						3180167															5701962
464	12204	Jr1D	Jr07	Jr1DG00046200-RA	5928044	5931363						3191596															5715669
465	12205	Jr1D	Jr07	Jr1DG00046300-RA	5943927	5950867																	2905602																		35696324
466	12206	Jr1D	Jr07	Jr1DG00046400-RA	5967917	5973491						3199455															5734173
467	12207	Jr1D	Jr07	Jr1DG00046500-RA	5981884	5988909						3226355															5749053
468	12208	Jr1D	Jr07	Jr1DG00046600-RA	5989917	5994411						3229419															5763996
469	12209	Jr1D	Jr07	Jr1DG00046700-RA	5995764	6011445					6001569																5770465
470	12210	Jr1D	Jr07	Jr1DG00046800-RA	6012998	6021823						3308325															5783814
471	12211	Jr1D	Jr07	Jr1DG00046900-RA	6023642	6031428						3332907															5792742
472	12212	Jr1D	Jr07	Jr1DG00047000-RA	6059465	6068601					6560552																9113855
473	12213	Jr1D	Jr07	Jr1DG00047100-RA	6077434	6087108					6111789																									27814609
474	12214	Jr1D	Jr07	Jr1DG00047200-RA	6104033	6105819					6064971																5809807
475	12215	Jr1D	Jr07	Jr1DG00047300-RA	6111790	6115028					6077433																									27814609
476	12216	Jr1D	Jr07	Jr1DG00047400-RA	6117756	6120584					5525949																5214057
477	12217	Jr1D	Jr07	Jr1DG00047500-RA	6121917	6130085						3342348
478	12218	Jr1D	Jr07	Jr1DG00047600-RA	6148080	6159969						3386924															5861940
479	12219	Jr1D	Jr07	Jr1DG00047700-RA	6162376	6163649															20501053						5871947
480	12220	Jr1D	Jr07	Jr1DG00047800-RA	6174681	6180286						3450987															5906098
481	12221	Jr1D	Jr07	Jr1DG00047900-RA	6180969	6181772																					5912027
482	12222	Jr1D	Jr07	Jr1DG00048000-RA	6184633	6190892											32008541										5914893
483	12223	Jr1D	Jr07	Jr1DG00048100-RA	6198393	6199243															35523159						5937985
484	12224	Jr1D	Jr07	Jr1DG00048200-RA	6201788	6216521																19376443					5942530
485	12225	Jr1D	Jr07	Jr1DG00048300-RA	6220574	6223596										6053922											26487072																						981646
486	12226	Jr1D	Jr07	Jr1DG00048400-RA	6232879	6239374						3458469															5969644
487	12227	Jr1D	Jr07	Jr1DG00048500-RA	6240355	6247240																					5977797
488	12228	Jr1D	Jr07	Jr1DG00048600-RA	6269769	6271076									15076553																									11812345
489	12229	Jr1D	Jr07	Jr1DG00048700-RA	6270915	6274178																	15242795
490	12230	Jr1D	Jr07	Jr1DG00048800-RA	6282873	6286513					29042786																			28532206
491	12231	Jr1D	Jr07	Jr1DG00048900-RA	6286706	6287623												8613341																8931635
492	12232	Jr1D	Jr07	Jr1DG00049000-RA	6318893	6319120							34316440																						13677127														16842364
493	12233	Jr1D	Jr07	Jr1DG00049100-RA	6331682	6336399								2039010																									13395319
494	12234	Jr1D	Jr07	Jr1DG00049200-RA	6399733	6401069									9749079																9565108												2445362
495	12235	Jr1D	Jr07	Jr1DG00049300-RA	6402291	6404504														31468313							6245436																					13799987
496	12236	Jr1D	Jr07	Jr1DG00049400-RA	6436269	6436553																					6372047
497	12237	Jr1D	Jr07	Jr1DG00049500-RA	6437423	6445373																					6373206																			15011615
498	12238	Jr1D	Jr07	Jr1DG00049600-RA	6445461	6447590																					6381378
499	12239	Jr1D	Jr07	Jr1DG00049700-RA	6448674	6451827						3472299															6382844
500	12240	Jr1D	Jr07	Jr1DG00049800-RA	6464865	6467287					20323579																5807284
501	12241	Jr1D	Jr07	Jr1DG00049900-RA	6483690	6485493					6720471																								27004975
502	12242	Jr1D	Jr07	Jr1DG00050000-RA	6491603	6498464					6671015																6422225
503	12243	Jr1D	Jr07	Jr1DG00050100-RA	6501009	6502214							37798016														6430366
504	12244	Jr1D	Jr07	Jr1DG00050200-RA	6504168	6505298							37801072														6433533
505	12245	Jr1D	Jr07	Jr1DG00050300-RA	6532125	6532601																			26956819				33868899
506	12246	Jr1D	Jr07	Jr1DG00050400-RA	6560553	6567056					6059380																5806300
507	12247	Jr1D	Jr07	Jr1DG00050500-RA	6597160	6599444					6597302																6499044
508	12248	Jr1D	Jr07	Jr1DG00050600-RA	6627812	6628462						9677402																							16496313														20590459
509	12249	Jr1D	Jr07	Jr1DG00050700-RA	6628754	6629029					37357345																														2513613
510	12250	Jr1D	Jr07	Jr1DG00050800-RA	6629105	6633603											12262942																								2513966
511	12251	Jr1D	Jr07	Jr1DG00050900-RA	6669850	6676994					6774718																6422225
512	12252	Jr1D	Jr07	Jr1DG00051000-RA	6729912	6737683					6491602																6420147
513	12253	Jr1D	Jr07	Jr1DG00051100-RA	6756461	6763522					6559940																6514562																			6145587
514	12254	Jr1D	Jr07	Jr1DG00051200-RA	6774880	6778969					6493623																6422386
515	12255	Jr1D	Jr07	Jr1DG00051300-RA	6783295	6784817					20327736																6521536
516	12256	Jr1D	Jr07	Jr1DG00051400-RA	6804065	6818415					20386056																6538020
517	12257	Jr1D	Jr07	Jr1DG00051500-RA	6819524	6831914																					6548036
518	12258	Jr1D	Jr07	Jr1DG00051600-RA	6833817	6834230											20522252														3134218
519	12259	Jr1D	Jr07	Jr1DG00051700-RA	6835470	6837718																					6553976
520	12260	Jr1D	Jr07	Jr1DG00051800-RA	6841930	6842571																					6560420																6044217
521	12261	Jr1D	Jr07	Jr1DG00051900-RA	6843342	6843992										20351682											6567899
522	12262	Jr1D	Jr07	Jr1DG00052000-RA	6852113	6852952						3512369															6576361																	2708196
523	12263	Jr1D	Jr07	Jr1DG00052100-RA	6876056	6880545							8766482														6593187
524	12264	Jr1D	Jr07	Jr1DG00052200-RA	6889315	6893747						3526863															6601738
525	12265	Jr1D	Jr07	Jr1DG00052300-RA	6896294	6899860						3532135															6607831
526	12266	Jr1D	Jr07	Jr1DG00052400-RA	6901013	6902662					6914584																6616396
527	12267	Jr1D	Jr07	Jr1DG00052500-RA	6903090	6907005					6915833																6618508
528	12268	Jr1D	Jr07	Jr1DG00052600-RA	6911220	6917028					6902535																6627692
529	12269	Jr1D	Jr07	Jr1DG00052700-RA	6920633	6922341						3542855															6637352
530	12270	Jr1D	Jr07	Jr1DG00052800-RA	6940987	6941748								5760118													6661887
531	12271	Jr1D	Jr07	Jr1DG00052900-RA	6943312	6945501								5757897													6664256
532	12272	Jr1D	Jr07	Jr1DG00053000-RA	6946012	6951230																21116446					6667327																	3558065
533	12273	Jr1D	Jr07	Jr1DG00053100-RA	6959590	6967945						3821303															6681292
534	12274	Jr1D	Jr07	Jr1DG00053200-RA	6984067	6984522						3847876															6715083
535	12275	Jr1D	Jr07	Jr1DG00053300-RA	6984862	6989669						3848651															6715877
536	12276	Jr1D	Jr07	Jr1DG00053400-RA	7015145	7015444										25560687																24773218
537	12277	Jr1D	Jr07	Jr1DG00053500-RA	7024550	7030437						3889983															6756931
538	12278	Jr1D	Jr07	Jr1DG00053600-RA	7036776	7040888						3923122															6770238
539	12279	Jr1D	Jr07	Jr1DG00053700-RA	7045165	7045695						16213461															6780668
540	12280	Jr1D	Jr07	Jr1DG00053800-RA	7058166	7062100																					6811928
541	12281	Jr1D	Jr07	Jr1DG00053900-RA	7080663	7081328																					6831945
542	12282	Jr1D	Jr07	Jr1DG00054000-RA	7082331	7090575						3977842															6833769
543	12283	Jr1D	Jr07	Jr1DG00054100-RA	7094019	7094501					7095563																6848023
544	12284	Jr1D	Jr07	Jr1DG00054200-RA	7107828	7112071																					6876694
545	12285	Jr1D	Jr07	Jr1DG00054300-RA	7112688	7114744						4045969															6892232
546	12286	Jr1D	Jr07	Jr1DG00054400-RA	7118627	7128063															26191394						6897621
547	12287	Jr1D	Jr07	Jr1DG00054500-RA	7158065	7160569						4060715															6935351
548	12288	Jr1D	Jr07	Jr1DG00054600-RA	7172540	7175176					7182731																6960566
549	12289	Jr1D	Jr07	Jr1DG00054700-RA	7182528	7185533					7142081																6964244
550	12290	Jr1D	Jr07	Jr1DG00054800-RA	7193424	7194062								10191644																9688236
551	12291	Jr1D	Jr07	Jr1DG00054900-RA	7220180	7224499					7262627																7011666
552	12292	Jr1D	Jr07	Jr1DG00055000-RA	7234354	7235025					7274356																7122676
553	12293	Jr1D	Jr07	Jr1DG00055100-RA	7246623	7247207																		3442019			7060023
554	12294	Jr1D	Jr07	Jr1DG00055200-RA	7248307	7251923											12252140																	17676090
555	12295	Jr1D	Jr07	Jr1DG00055300-RA	7253371	7257389																	20547576								34514498																	21269900
556	12296	Jr1D	Jr07	Jr1DG00055400-RA	7261080	7261577							12974773														7068744
557	12297	Jr1D	Jr07	Jr1DG00055500-RA	7262432	7268181					7220002																7011666
558	12298	Jr1D	Jr07	Jr1DG00055600-RA	7274451	7275080					7234545																7122864																						16722078
559	12299	Jr1D	Jr07	Jr1DG00055700-RA	7290363	7293575					7333069																7146539
560	12300	Jr1D	Jr07	Jr1DG00055800-RA	7296729	7301286						4121169															7153981
561	12301	Jr1D	Jr07	Jr1DG00055900-RA	7303691	7306200					7335307																7159576
562	12302	Jr1D	Jr07	Jr1DG00056000-RA	7332158	7333447					7292211																7148331
563	12303	Jr1D	Jr07	Jr1DG00056100-RA	7333746	7334250					7293918																7150008
564	12304	Jr1D	Jr07	Jr1DG00056200-RA	7335308	7338020					7303690																7159576
565	12305	Jr1D	Jr07	Jr1DG00056300-RA	7342112	7354355						4136491															7166100
566	12306	Jr1D	Jr07	Jr1DG00056400-RA	7368188	7370268						4150569															7188586
567	12307	Jr1D	Jr07	Jr1DG00056500-RA	7373731	7383183						4219295															7193942
568	12308	Jr1D	Jr07	Jr1DG00056600-RA	7391661	7394960						4238709															7211115
569	12309	Jr1D	Jr07	Jr1DG00056700-RA	7395985	7399433																					7215841
570	12310	Jr1D	Jr07	Jr1DG00056800-RA	7411679	7414393							9150094														7226498
571	12311	Jr1D	Jr07	Jr1DG00056900-RA	7446039	7449094																					7265914																	3227219
572	12312	Jr1D	Jr07	Jr1DG00057000-RA	7450815	7456069											13090419										7269959																	3227219
573	12313	Jr1D	Jr07	Jr1DG00057100-RA	7464537	7465300						4252608															7307332
574	12314	Jr1D	Jr07	Jr1DG00057200-RA	7477446	7480430															31324758						7322037
575	12315	Jr1D	Jr07	Jr1DG00057300-RA	7481742	7488382					12911411																7326865
576	12316	Jr1D	Jr07	Jr1DG00057400-RA	7491677	7492243					7486367																7362835
577	12317	Jr1D	Jr07	Jr1DG00057500-RA	7498543	7499327					7542137																7401623
578	12318	Jr1D	Jr07	Jr1DG00057600-RA	7504166	7504909														17950666												3833022
579	12319	Jr1D	Jr07	Jr1DG00057700-RA	7510584	7511225							35254499																34402140
580	12320	Jr1D	Jr07	Jr1DG00057800-RA	7511510	7511974											20739720																								15258422
581	12321	Jr1D	Jr07	Jr1DG00057900-RA	7514019	7514585					7563280																7405781
582	12322	Jr1D	Jr07	Jr1DG00058000-RA	7516801	7517274					7523539
583	12323	Jr1D	Jr07	Jr1DG00058100-RA	7520898	7521467					7542121																7456088
584	12324	Jr1D	Jr07	Jr1DG00058200-RA	7540681	7541229					7519433																				36713009
585	12325	Jr1D	Jr07	Jr1DG00058300-RA	7542122	7542688					7520897																7456088
586	12326	Jr1D	Jr07	Jr1DG00058400-RA	7563281	7564150					7486367																7475217
587	12327	Jr1D	Jr07	Jr1DG00058500-RA	7566635	7570230					7520897																7338496
588	12328	Jr1D	Jr07	Jr1DG00058600-RA	7573183	7573749					7569663																7481400
589	12329	Jr1D	Jr07	Jr1DG00058700-RA	7580101	7585114						4263268															7491691
590	12330	Jr1D	Jr07	Jr1DG00058800-RA	7599697	7600482								4665288													7512231
591	12331	Jr1D	Jr07	Jr1DG00058900-RA	7601686	7608650															31249779						7514713
592	12332	Jr1D	Jr07	Jr1DG00059000-RA	7610751	7614840						4290926															7522229
593	12333	Jr1D	Jr07	Jr1DG00059100-RA	7630978	7633796						4306913															7541117
594	12334	Jr1D	Jr07	Jr1DG00059200-RA	7634076	7641215																				5144318																5631101
595	12335	Jr1D	Jr07	Jr1DG00059300-RA	7642209	7644877																					7548248
596	12336	Jr1D	Jr07	Jr1DG00059400-RA	7654503	7655069					14458609																								28230078
597	12337	Jr1D	Jr07	Jr1DG00059500-RA	7658881	7661131						4314490															7560501
598	12338	Jr1D	Jr07	Jr1DG00059600-RA	7661281	7664961					7709427																7562917
599	12339	Jr1D	Jr07	Jr1DG00059700-RA	7686613	7716109					7687616																7594255
600	12340	Jr1D	Jr07	Jr1DG00059800-RA	7722584	7724983					7700396																7643562
601	12341	Jr1D	Jr07	Jr1DG00059900-RA	7726006	7727055																					7648955
602	12342	Jr1D	Jr07	Jr1DG00060000-RA	7736757	7741752															18943640						18113998
603	12343	Jr1D	Jr07	Jr1DG00060100-RA	7745108	7750390						4330444															7679169
604	12344	Jr1D	Jr07	Jr1DG00060200-RA	7762774	7769614						4345194															7697503
605	12345	Jr1D	Jr07	Jr1DG00060300-RA	7774425	7775348																		6665468													14856334
606	12346	Jr1D	Jr07	Jr1DG00060400-RA	7790482	7795915															31148458						7730071
607	12347	Jr1D	Jr07	Jr1DG00060500-RA	7798316	7799392								15379443													7737602
608	12348	Jr1D	Jr07	Jr1DG00060600-RA	7821843	7824616														29541368							7758317
609	12349	Jr1D	Jr07	Jr1DG00060700-RA	7830225	7848148						4363461															7772639
610	12350	Jr1D	Jr07	Jr1DG00060800-RA	7869660	7871656						4394608															7812907
611	12351	Jr1D	Jr07	Jr1DG00060900-RA	7873864	7878088						4397073															7816307
612	12352	Jr1D	Jr07	Jr1DG00061000-RA	7894699	7897488																					7848724																			22994815
613	12353	Jr1D	Jr07	Jr1DG00061100-RA	7908421	7914172							4627840														7866734
614	12354	Jr1D	Jr07	Jr1DG00061200-RA	7915344	7917710																					7878163																			18694254
615	12355	Jr1D	Jr07	Jr1DG00061300-RA	7948805	7952718
616	12356	Jr1D	Jr07	Jr1DG00061400-RA	7957464	7959088					8028097																7938080
617	12357	Jr1D	Jr07	Jr1DG00061500-RA	7969339	7972334					7994267																7912912
618	12358	Jr1D	Jr07	Jr1DG00061600-RA	7977702	7981733											21095918																20838681
619	12359	Jr1D	Jr07	Jr1DG00061700-RA	7988783	7991041					7981564																7975641
620	12360	Jr1D	Jr07	Jr1DG00061800-RA	7991081	7994969					8027199																7978057
621	12361	Jr1D	Jr07	Jr1DG00061900-RA	8024036	8029592					7988827																8029567
622	12362	Jr1D	Jr07	Jr1DG00062000-RA	8051755	8058665					8100471																8079206
623	12363	Jr1D	Jr07	Jr1DG00062100-RA	8065954	8071384						4775811															8093286
624	12364	Jr1D	Jr07	Jr1DG00062200-RA	8073871	8080056					11767564																26200558
625	12365	Jr1D	Jr07	Jr1DG00062300-RA	8094021	8101175						4772220															8124053
626	12366	Jr1D	Jr07	Jr1DG00062400-RA	8109674	8119205						4795356															8137997
627	12367	Jr1D	Jr07	Jr1DG00062500-RA	8119652	8137596						4804969															8150291
628	12368	Jr1D	Jr07	Jr1DG00062600-RA	8144154	8144600																		2187726			8170552
629	12369	Jr1D	Jr07	Jr1DG00062700-RA	8169290	8174297															31087589						8191212																	2890638
630	12370	Jr1D	Jr07	Jr1DG00062800-RA	8184136	8187127																					8232111																						4239432
631	12371	Jr1D	Jr07	Jr1DG00062900-RA	8197843	8207440						4831347															8245257
632	12372	Jr1D	Jr07	Jr1DG00063000-RA	8207850	8210159																20664502					8255440
633	12373	Jr1D	Jr07	Jr1DG00063100-RA	8214978	8217891																					8278498
634	12374	Jr1D	Jr07	Jr1DG00063200-RA	8221901	8226481						4841086															8287746
635	12375	Jr1D	Jr07	Jr1DG00063300-RA	8230606	8233782							29215192															13152311
636	12376	Jr1D	Jr07	Jr1DG00063400-RA	8241811	8246730																					8303560
637	12377	Jr1D	Jr07	Jr1DG00063500-RA	8279670	8284723					43036462																8335235
638	12378	Jr1D	Jr07	Jr1DG00063600-RA	8290845	8308467						4917809															8345711
639	12379	Jr1D	Jr07	Jr1DG00063700-RA	8309180	8315148						4944093															8364211																	236398
640	12380	Jr1D	Jr07	Jr1DG00063800-RA	8333387	8346899						4944093															8364211
641	12381	Jr1D	Jr07	Jr1DG00063900-RA	8347090	8347488						4965062															8427529
642	12382	Jr1D	Jr07	Jr1DG00064000-RA	8354752	8358559																					8447493
643	12383	Jr1D	Jr07	Jr1DG00064100-RA	8360601	8367078						5007770															8453474
644	12384	Jr1D	Jr07	Jr1DG00064200-RA	8369913	8371922																					8462725
645	12385	Jr1D	Jr07	Jr1DG00064300-RA	8376028	8379351									35936910																37288259												3698336
646	12386	Jr1D	Jr07	Jr1DG00064400-RA	8383328	8387271					8399397																8475663
647	12387	Jr1D	Jr07	Jr1DG00064500-RA	8389846	8396050					8379109																8471903
648	12388	Jr1D	Jr07	Jr1DG00064600-RA	8399398	8403337					8383327																8475663
649	12389	Jr1D	Jr07	Jr1DG00064700-RA	8426346	8430308					8444396																8497559
650	12390	Jr1D	Jr07	Jr1DG00064800-RA	8432089	8432502											260568																350080
651	12391	Jr1D	Jr07	Jr1DG00064900-RA	8444397	8448330					8426345																8497559
652	12392	Jr1D	Jr07	Jr1DG00065000-RA	8477903	8478188					8465837																										28620031
653	12393	Jr1D	Jr07	Jr1DG00065100-RA	8478837	8481825																			23249261																	6723767
654	12394	Jr1D	Jr07	Jr1DG00065200-RA	8483871	8484092									34666271												8544783
655	12395	Jr1D	Jr07	Jr1DG00065300-RA	8485399	8486253													12189195								8546288
656	12396	Jr1D	Jr07	Jr1DG00065400-RA	8493498	8494289																			34368512																35237012
657	12397	Jr1D	Jr07	Jr1DG00065500-RA	8506607	8509469						5027270															8564077
658	12398	Jr1D	Jr07	Jr1DG00065600-RA	8510859	8521747													18527812								8568655
659	12399	Jr1D	Jr07	Jr1DG00065700-RA	8538482	8541118						5041119															8600251
660	12400	Jr1D	Jr07	Jr1DG00065800-RA	8550236	8555064						5049252															8610693
661	12401	Jr1D	Jr07	Jr1DG00065900-RA	8570664	8571700										7046887																7184875
662	12402	Jr1D	Jr07	Jr1DG00066000-RA	8571887	8577626															8998765																					1468342
663	12403	Jr1D	Jr07	Jr1DG00066100-RA	8594474	8596682														3167488											15462500
664	12404	Jr1D	Jr07	Jr1DG00066200-RA	8598237	8600086																					8634364
665	12405	Jr1D	Jr07	Jr1DG00066300-RA	8610488	8611039						5080145															8650445																2147401
666	12406	Jr1D	Jr07	Jr1DG00066400-RA	8617307	8621025					8636692																8657590
667	12407	Jr1D	Jr07	Jr1DG00066500-RA	8624482	8627996	26316052	26311542	Dup			26316052																26551507
668	12408	Jr1D	Jr07	Jr1DG00066600-RA	8630461	8640458						26311542															8678485
669	12409	Jr1D	Jr07	Jr1DG00066700-RA	8663996	8674927						5106458															8715803
670	12410	Jr1D	Jr07	Jr1DG00066800-RA	8675471	8684870						5128998															8726638
671	12411	Jr1D	Jr07	Jr1DG00066900-RA	8687385	8692541																	14961978				8739031
672	12412	Jr1D	Jr07	Jr1DG00067000-RA	8703951	8705345													3575055								8754317
673	12413	Jr1D	Jr07	Jr1DG00067100-RA	8707417	8709592																					8763910																	343029
674	12414	Jr1D	Jr07	Jr1DG00067200-RA	8724364	8731637																					8781013
675	12415	Jr1D	Jr07	Jr1DG00067300-RA	8731835	8736825																					8787960
676	12416	Jr1D	Jr07	Jr1DG00067400-RA	8742182	8743288															22584605								41556048
677	12417	Jr1D	Jr07	Jr1DG00067500-RA	8749174	8753751															30756898						8801646																	377928
678	12418	Jr1D	Jr07	Jr1DG00067600-RA	8756232	8757293						5164270															8808254
679	12419	Jr1D	Jr07	Jr1DG00067700-RA	8774698	8777818						5177248															8832683
680	12420	Jr1D	Jr07	Jr1DG00067800-RA	8785927	8789159																					8843739
681	12421	Jr1D	Jr07	Jr1DG00067900-RA	8803556	8805796																					8852747
682	12422	Jr1D	Jr07	Jr1DG00068000-RA	8816991	8820260																					8867889
683	12423	Jr1D	Jr07	Jr1DG00068100-RA	8821978	8826514																					8873165
684	12424	Jr1D	Jr07	Jr1DG00068200-RA	8828161	8831430																					8879173
685	12425	Jr1D	Jr07	Jr1DG00068300-RA	8843727	8853246						5183496															8898718
686	12426	Jr1D	Jr07	Jr1DG00068400-RA	8864012	8869686									38199785												8924563
687	12427	Jr1D	Jr07	Jr1DG00068500-RA	8893695	8897283						5202287															8961352
688	12428	Jr1D	Jr07	Jr1DG00068600-RA	8899909	8901774																					8967877
689	12429	Jr1D	Jr07	Jr1DG00068700-RA	8918661	8921433						5245927															8985143
690	12430	Jr1D	Jr07	Jr1DG00068800-RA	8929611	8930036															1942175																					17603023
691	12431	Jr1D	Jr07	Jr1DG00068900-RA	8932396	8932896											13384394														22963351
692	12432	Jr1D	Jr07	Jr1DG00069000-RA	8933011	8933433											13385010																							9518322
693	12433	Jr1D	Jr07	Jr1DG00069100-RA	8935626	8938692						5286726															9007195																	470207
694	12434	Jr1D	Jr07	Jr1DG00069200-RA	8969618	8970925																		13872992			9031567
695	12435	Jr1D	Jr07	Jr1DG00069300-RA	8989632	8990569						5357883															9050454
696	12436	Jr1D	Jr07	Jr1DG00069400-RA	9015667	9017955					9053496																9130676
697	12437	Jr1D	Jr07	Jr1DG00069500-RA	9044015	9044440					9054130																9152271
698	12438	Jr1D	Jr07	Jr1DG00069600-RA	9053497	9055785					9015666																9158668
699	12439	Jr1D	Jr07	Jr1DG00069700-RA	9080745	9086417										3961105											9184778
700	12440	Jr1D	Jr07	Jr1DG00069800-RA	9088368	9092298						5377455															9192662
701	12441	Jr1D	Jr07	Jr1DG00069900-RA	9093315	9096284						5386920															9197363
702	12442	Jr1D	Jr07	Jr1DG00070000-RA	9099813	9105221																6532414					9204646
703	12443	Jr1D	Jr07	Jr1DG00070100-RA	9126482	9127374													3394572														6070037
704	12444	Jr1D	Jr07	Jr1DG00070200-RA	9127438	9127653													3394407														6070983
705	12445	Jr1D	Jr07	Jr1DG00070300-RA	9147101	9147485													18111553																19165175
706	12446	Jr1D	Jr07	Jr1DG00070400-RA	9151925	9152599						5394217															9257181
707	12447	Jr1D	Jr07	Jr1DG00070500-RA	9169997	9170656																		18363550			9271701
708	12448	Jr1D	Jr07	Jr1DG00070600-RA	9185301	9186278																					9281447
709	12449	Jr1D	Jr07	Jr1DG00070700-RA	9187964	9190498						5446205															9284524
710	12450	Jr1D	Jr07	Jr1DG00070800-RA	9192055	9206287																					9291825
711	12451	Jr1D	Jr07	Jr1DG00070900-RA	9224207	9226294						5452730															9321245
712	12452	Jr1D	Jr07	Jr1DG00071000-RA	9246756	9248099																					9338306
713	12453	Jr1D	Jr07	Jr1DG00071100-RA	9256378	9261056						5490852															9341402
714	12454	Jr1D	Jr07	Jr1DG00071200-RA	9301768	9302667						5519986															9359730
715	12455	Jr1D	Jr07	Jr1DG00071300-RA	9306971	9313860						5568249															9364038
716	12456	Jr1D	Jr07	Jr1DG00071400-RA	9333573	9337394						5575911															9399642
717	12457	Jr1D	Jr07	Jr1DG00071500-RA	9339878	9350474						5585186															9406285
718	12458	Jr1D	Jr07	Jr1DG00071600-RA	9350462	9354884																					9416319
719	12459	Jr1D	Jr07	Jr1DG00071700-RA	9367248	9372280					9379416																9424573
720	12460	Jr1D	Jr07	Jr1DG00071800-RA	9374637	9375459					9379408																9466476
721	12461	Jr1D	Jr07	Jr1DG00071900-RA	9375498	9375908					9380262																9467318
722	12462	Jr1D	Jr07	Jr1DG00072000-RA	9379409	9380224					9374636																9466476
723	12463	Jr1D	Jr07	Jr1DG00072100-RA	9380263	9380673					9375497																9467318
724	12464	Jr1D	Jr07	Jr1DG00072200-RA	9388181	9389184																		4448737												24341892
725	12465	Jr1D	Jr07	Jr1DG00072300-RA	9405749	9407253					9367307																9432570
726	12466	Jr1D	Jr07	Jr1DG00072400-RA	9407775	9408059						12737766																							27268675
727	12467	Jr1D	Jr07	Jr1DG00072500-RA	9408988	9410057							17090593																			9339312
728	12468	Jr1D	Jr07	Jr1DG00072600-RA	9427321	9428563					9379434																9466502
729	12469	Jr1D	Jr07	Jr1DG00072700-RA	9454315	9455580					9374636																9537713
730	12470	Jr1D	Jr07	Jr1DG00072800-RA	9467054	9467983						5630452															9549635
731	12471	Jr1D	Jr07	Jr1DG00072900-RA	9480621	9489009					33366299																9557938																				1314896
732	12472	Jr1D	Jr07	Jr1DG00073000-RA	9504125	9504997					33325522																9591698																				1301718
733	12473	Jr1D	Jr07	Jr1DG00073100-RA	9512305	9518155					33279090																9600073
734	12474	Jr1D	Jr07	Jr1DG00073200-RA	9519966	9524181						5664576															9611813
735	12475	Jr1D	Jr07	Jr1DG00073300-RA	9618401	9621519						5773591															9706369
736	12476	Jr1D	Jr07	Jr1DG00073400-RA	9622263	9622700								36479982													9710476
737	12477	Jr1D	Jr07	Jr1DG00073500-RA	9624874	9627712					18325919																9713057
738	12478	Jr1D	Jr07	Jr1DG00073600-RA	9637909	9639914						5793354															9733260
739	12479	Jr1D	Jr07	Jr1DG00073700-RA	9643423	9644376																					9738301																	4246953
740	12480	Jr1D	Jr07	Jr1DG00073800-RA	9647621	9651784																					9740899
741	12481	Jr1D	Jr07	Jr1DG00073900-RA	9667978	9674548						5823265															9764499
742	12482	Jr1D	Jr07	Jr1DG00074000-RA	9685671	9690656						5831542															9779145
743	12483	Jr1D	Jr07	Jr1DG00074100-RA	9721464	9728436					9687524																9891071
744	12484	Jr1D	Jr07	Jr1DG00074200-RA	9746612	9747304	9746612	9747386	D		22441297																22639797
745	12485	Jr1D	Jr07	Jr1DG00074300-RA	9747386	9755376					22442083																22640565
746	12486	Jr1D	Jr07	Jr1DG00074400-RA	9800947	9802065																					9953402
747	12487	Jr1D	Jr07	Jr1DG00074500-RA	9810365	9815093						5874389															9965405
748	12488	Jr1D	Jr07	Jr1DG00074600-RA	9834288	9835289						5898516															9982903																22567823
749	12489	Jr1D	Jr07	Jr1DG00074700-RA	9856976	9871542												26882808																							24216046
750	12490	Jr1D	Jr07	Jr1DG00074800-RA	9869860	9871338							30138419														10028581
751	12491	Jr1D	Jr07	Jr1DG00074900-RA	9873073	9879470						5918337															10034436
752	12492	Jr1D	Jr07	Jr1DG00075000-RA	9882662	9885045																	27195202				10041230
753	12493	Jr1D	Jr07	Jr1DG00075100-RA	9885929	9887538													986281								10042314																					19536917
754	12494	Jr1D	Jr07	Jr1DG00075200-RA	9888654	9894159					15333610																10043825
755	12495	Jr1D	Jr07	Jr1DG00075300-RA	9926495	9926731					9997281																10362733
756	12496	Jr1D	Jr07	Jr1DG00075400-RA	9942239	9952445					6493424																10237564
757	12497	Jr1D	Jr07	Jr1DG00075500-RA	9987696	9988695						3307464																							15075660
758	12498	Jr1D	Jr07	Jr1DG00075600-RA	9997282	9997521					9926494																10362733
759	12499	Jr1D	Jr07	Jr1DG00075700-RA	10003255	10009809						6001395															10368688
760	12500	Jr1D	Jr07	Jr1DG00075800-RA	10052120	10053252																		13207254												13803414
761	12501	Jr1D	Jr07	Jr1DG00075900-RA	10081892	10086923						6124567															10463645
762	12502	Jr1D	Jr07	Jr1DG00076000-RA	10115568	10116343																					10496073
763	12503	Jr1D	Jr07	Jr1DG00076100-RA	10130185	10138782											25765746										10517435
764	12504	Jr1D	Jr07	Jr1DG00076200-RA	10139957	10141034																				513960	10528832
765	12505	Jr1D	Jr07	Jr1DG00076300-RA	10149501	10156380						6193386															10532209
766	12506	Jr1D	Jr07	Jr1DG00076400-RA	10153877	10156351						14160033															10536394
767	12507	Jr1D	Jr07	Jr1DG00076500-RA	10171893	10173323						6217605															10552804
768	12508	Jr1D	Jr07	Jr1DG00076600-RA	10190791	10193587																					10586147
769	12509	Jr1D	Jr07	Jr1DG00076700-RA	10202489	10203425																				1953147	10597368
770	12510	Jr1D	Jr07	Jr1DG00076800-RA	10228364	10230316						6254789															10621479
771	12511	Jr1D	Jr07	Jr1DG00076900-RA	10263113	10273767						6283827															10664840
772	12512	Jr1D	Jr07	Jr1DG00077000-RA	10280295	10285831																					10687566
773	12513	Jr1D	Jr07	Jr1DG00077100-RA	10296250	10300604								6750121																											26380193
774	12514	Jr1D	Jr07	Jr1DG00077200-RA	10319966	10331575																					10723601
775	12515	Jr1D	Jr07	Jr1DG00077300-RA	10340924	10344359						6320423															10774045
776	12516	Jr1D	Jr07	Jr1DG00077400-RA	10382703	10385392							17079166														10844987
777	12517	Jr1D	Jr07	Jr1DG00077500-RA	10385879	10392411							17075554														10848189
778	12518	Jr1D	Jr07	Jr1DG00077600-RA	10408844	10414047																					10933768
779	12519	Jr1D	Jr07	Jr1DG00077700-RA	10442822	10448188							17063997														10983028
780	12520	Jr1D	Jr07	Jr1DG00077800-RA	10466101	10467817					10529004																11076585
781	12521	Jr1D	Jr07	Jr1DG00077900-RA	10474162	10477105					10593670																11078015
782	12522	Jr1D	Jr07	Jr1DG00078000-RA	10527874	10533809					10709581																11076585
783	12523	Jr1D	Jr07	Jr1DG00078100-RA	10558071	10565129																					11076585
784	12524	Jr1D	Jr07	Jr1DG00078200-RA	10593911	10596462	10593911	10632917			10474452																11078254
785	12525	Jr1D	Jr07	Jr1DG00078300-RA	10629383	10629667																	20280949				10159973
786	12526	Jr1D	Jr07	Jr1DG00078400-RA	10632917	10633354								26707993													10156252
787	12527	Jr1D	Jr07	Jr1DG00078500-RA	10633774	10634457																		15880207																8791184
788	12528	Jr1D	Jr07	Jr1DG00078600-RA	10642325	10660061					10529004																7011666
789	12529	Jr1D	Jr07	Jr1DG00078700-RA	10708452	10719349					10529004																11076585
790	12530	Jr1D	Jr07	Jr1DG00078800-RA	10735618	10736358					10901423																11109941
791	12531	Jr1D	Jr07	Jr1DG00078900-RA	10736741	10737508																																			7393876
792	12532	Jr1D	Jr07	Jr1DG00079000-RA	10878111	10885153																					11076585
793	12533	Jr1D	Jr07	Jr1DG00079100-RA	10901424	10902163					10735617																11109941
794	12534	Jr1D	Jr07	Jr1DG00079200-RA	10913896	10919258					10529004																11076585
795	12535	Jr1D	Jr07	Jr1DG00079300-RA	10921846	10935745						27912388															11125090
796	12536	Jr1D	Jr07	Jr1DG00079400-RA	10953593	10960923																					11157414
797	12537	Jr1D	Jr07	Jr1DG00079500-RA	10971147	10976885																19679183					11176730
798	12538	Jr1D	Jr07	Jr1DG00079600-RA	11003114	11007419										1878125											11207899
799	12539	Jr1D	Jr07	Jr1DG00079700-RA	11011013	11011520											3362699																3742688
800	12540	Jr1D	Jr07	Jr1DG00079800-RA	11013436	11014309												19767422																	9923239
801	12541	Jr1D	Jr07	Jr1DG00079900-RA	11040375	11044395															18125726						11239453
802	12542	Jr1D	Jr07	Jr1DG00080000-RA	11049746	11052848						6615022															11248923
803	12543	Jr1D	Jr07	Jr1DG00080100-RA	11061876	11083387																	19789166				11253696
804	12544	Jr1D	Jr07	Jr1DG00080200-RA	11121639	11122223						6729400															11316929
805	12545	Jr1D	Jr07	Jr1DG00080300-RA	11134796	11141179									16017051												11335352
806	12546	Jr1D	Jr07	Jr1DG00080400-RA	11143082	11145281																					11341519
807	12547	Jr1D	Jr07	Jr1DG00080500-RA	11153918	11156277																					11349360
808	12548	Jr1D	Jr07	Jr1DG00080600-RA	11172934	11175925																					11372923
809	12549	Jr1D	Jr07	Jr1DG00080700-RA	11253807	11256139																3691401																1078934
810	12550	Jr1D	Jr07	Jr1DG00080800-RA	11256203	11265175																3687497					11444140
811	12551	Jr1D	Jr07	Jr1DG00080900-RA	11265203	11265577																3687095																1085180
812	12552	Jr1D	Jr07	Jr1DG00081000-RA	11270081	11274099																3706852					11456785
813	12553	Jr1D	Jr07	Jr1DG00081100-RA	11295220	11298039															12830549										22231036
814	12554	Jr1D	Jr07	Jr1DG00081200-RA	11298945	11305244						6886347															11491961
815	12555	Jr1D	Jr07	Jr1DG00081300-RA	11319556	11324452																19590636					11511875																	1653587
816	12556	Jr1D	Jr07	Jr1DG00081400-RA	11365230	11366289							14463383														11553256
817	12557	Jr1D	Jr07	Jr1DG00081500-RA	11387226	11389954																					11569895
818	12558	Jr1D	Jr07	Jr1DG00081600-RA	11401153	11402800						6899332															11593937
819	12559	Jr1D	Jr07	Jr1DG00081700-RA	11416005	11438858																	10034480				11601527
820	12560	Jr1D	Jr07	Jr1DG00081800-RA	11484531	11485374																					11644400
821	12561	Jr1D	Jr07	Jr1DG00081900-RA	11512145	11515889															29149640						11669001
822	12562	Jr1D	Jr07	Jr1DG00082000-RA	11590471	11591305					17828847																11734724
823	12563	Jr1D	Jr07	Jr1DG00082100-RA	11608033	11617596																					11748445
824	12564	Jr1D	Jr07	Jr1DG00082200-RA	11647986	11656517																			16198929		11778142
825	12565	Jr1D	Jr07	Jr1DG00082300-RA	11656843	11657517																			16197780		11821813
826	12566	Jr1D	Jr07	Jr1DG00082400-RA	11673232	11674534						6963951															11829904
827	12567	Jr1D	Jr07	Jr1DG00082500-RA	11718522	11720325						7006565															11870975
828	12568	Jr1D	Jr07	Jr1DG00082600-RA	11767565	11768398					8079224																	21044633
829	12569	Jr1D	Jr07	Jr1DG00082700-RA	11768509	11773705												21179768									26201524
830	12570	Jr1D	Jr07	Jr1DG00082800-RA	11796336	11799297																19428817					11946945
831	12571	Jr1D	Jr07	Jr1DG00082900-RA	11808617	11811920																					11974543
832	12572	Jr1D	Jr07	Jr1DG00083000-RA	11823656	11829340																19415043					12006943
833	12573	Jr1D	Jr07	Jr1DG00083100-RA	11836551	11839322																					12020336
834	12574	Jr1D	Jr07	Jr1DG00083200-RA	11854525	11860816														24992926							12042637
835	12575	Jr1D	Jr07	Jr1DG00083300-RA	11885280	11887246														4874491							12073373
836	12576	Jr1D	Jr07	Jr1DG00083400-RA	11913288	11914381																					12096136
837	12577	Jr1D	Jr07	Jr1DG00083500-RA	11924748	11925254											25801436										12113888
838	12578	Jr1D	Jr07	Jr1DG00083600-RA	11929757	11930997						7503935															12117917
839	12579	Jr1D	Jr07	Jr1DG00083700-RA	12013197	12014264					39128858																12209772
840	12580	Jr1D	Jr07	Jr1DG00083800-RA	12031759	12034049						7602168															12226288
841	12581	Jr1D	Jr07	Jr1DG00083900-RA	12050335	12050877																8816029																			2263392
842	12582	Jr1D	Jr07	Jr1DG00084000-RA	12068405	12080138																	3738314				12261669
843	12583	Jr1D	Jr07	Jr1DG00084100-RA	12116285	12117327																					12313028
844	12584	Jr1D	Jr07	Jr1DG00084200-RA	12189898	12196173																				7786385	12390287
845	12585	Jr1D	Jr07	Jr1DG00084300-RA	12198161	12209951						7886682															12418897
846	12586	Jr1D	Jr07	Jr1DG00084400-RA	12233479	12234621							13077734														12470389
847	12587	Jr1D	Jr07	Jr1DG00084500-RA	12344989	12345731														27480083												18577216
848	12588	Jr1D	Jr07	Jr1DG00084600-RA	12346206	12346421												22626566														18576558
849	12589	Jr1D	Jr07	Jr1DG00084700-RA	12349752	12352334									26032902												12582646
850	12590	Jr1D	Jr07	Jr1DG00084800-RA	12352818	12356947															852882									19230702
851	12591	Jr1D	Jr07	Jr1DG00084900-RA	12364177	12366382						8043726															12607781
852	12592	Jr1D	Jr07	Jr1DG00085000-RA	12399453	12408339																					12671956
853	12593	Jr1D	Jr07	Jr1DG00085100-RA	12411781	12412394												25739515																14097649
854	12594	Jr1D	Jr07	Jr1DG00085200-RA	12414859	12415833																		20869512																		2733088
855	12595	Jr1D	Jr07	Jr1DG00085300-RA	12415926	12417248																		20868103																		2731674
856	12596	Jr1D	Jr07	Jr1DG00085400-RA	12418685	12419449																					12686434
857	12597	Jr1D	Jr07	Jr1DG00085500-RA	12434394	12440708						8069908															12709390
858	12598	Jr1D	Jr07	Jr1DG00085600-RA	12445119	12452190														30899411														27401736											3836734
859	12599	Jr1D	Jr07	Jr1DG00085700-RA	12455708	12457207						8111639															12731998
860	12600	Jr1D	Jr07	Jr1DG00085800-RA	12467058	12467966							1828713																					10491334
861	12601	Jr1D	Jr07	Jr1DG00085900-RA	12492999	12501465						8119158															12769366
862	12602	Jr1D	Jr07	Jr1DG00086000-RA	12521150	12525625																			28301466		12798124
863	12603	Jr1D	Jr07	Jr1DG00086100-RA	12526741	12530960																					12804628
864	12604	Jr1D	Jr07	Jr1DG00086200-RA	12577067	12579271																					12847087
865	12605	Jr1D	Jr07	Jr1DG00086300-RA	12610305	12624317																			15380797		12877349
866	12606	Jr1D	Jr07	Jr1DG00086400-RA	12650924	12652390						8233030															12912831
867	12607	Jr1D	Jr07	Jr1DG00086500-RA	12765670	12768489						8278267															13029158
868	12608	Jr1D	Jr07	Jr1DG00086600-RA	12787921	12792624															28128760																					2913693
869	12609	Jr1D	Jr07	Jr1DG00086700-RA	12794025	12799306																19146235					13056791
870	12610	Jr1D	Jr07	Jr1DG00086800-RA	12825557	12853526																					13109272
871	12611	Jr1D	Jr07	Jr1DG00086900-RA	12859593	12862700																					13149114
872	12612	Jr1D	Jr07	Jr1DG00087000-RA	12905000	12911175																					13167052
873	12613	Jr1D	Jr07	Jr1DG00087100-RA	12933519	12943203						8358144															13197038
874	12614	Jr1D	Jr07	Jr1DG00087200-RA	12960234	12968349							39759832														13211132
875	12615	Jr1D	Jr07	Jr1DG00087300-RA	12984848	12988911															18175903						13243245
876	12616	Jr1D	Jr07	Jr1DG00087400-RA	13012101	13013998	13012101	13017807	D		18663997																17189996																						9546235
877	12617	Jr1D	Jr07	Jr1DG00087500-RA	13014179	13014395													14472804												1083953
878	12618	Jr1D	Jr07	Jr1DG00087600-RA	13015004	13016596									21706259																2026278														8660792
879	12619	Jr1D	Jr07	Jr1DG00087700-RA	13017807	13020212					18664940																17189033																				11376715
880	12620	Jr1D	Jr07	Jr1DG00087800-RA	13085111	13093035					13057013																	27036843
881	12621	Jr1D	Jr07	Jr1DG00087900-RA	13168303	13171245						8467823															13393284
882	12622	Jr1D	Jr07	Jr1DG00088000-RA	13193336	13194133																			26542668		9562997
883	12623	Jr1D	Jr07	Jr1DG00088100-RA	13202529	13207157							27188296																												7394024
884	12624	Jr1D	Jr07	Jr1DG00088200-RA	13229089	13230742																					13428303
885	12625	Jr1D	Jr07	Jr1DG00088300-RA	13234266	13237845									18824918																32982868
886	12626	Jr1D	Jr07	Jr1DG00088400-RA	13296782	13303618					13381212																13755056
887	12627	Jr1D	Jr07	Jr1DG00088500-RA	13394126	13397901					13446295																13467083																	2496156
888	12628	Jr1D	Jr07	Jr1DG00088600-RA	13446296	13450346					13394125																13467083
889	12629	Jr1D	Jr07	Jr1DG00088700-RA	13601916	13602738					13296138																13663378
890	12630	Jr1D	Jr07	Jr1DG00088800-RA	13637021	13639285					13691324																13467083																	2496156
891	12631	Jr1D	Jr07	Jr1DG00088900-RA	13691325	13698039					13297514																13467083																	2496156
892	12632	Jr1D	Jr07	Jr1DG00089000-RA	13737949	13742960												24892270									13722786
893	12633	Jr1D	Jr07	Jr1DG00089100-RA	13754295	13759221					13768697																13892256
894	12634	Jr1D	Jr07	Jr1DG00089200-RA	13768587	13773038					13790750																13892256
895	12635	Jr1D	Jr07	Jr1DG00089300-RA	13779870	13780871															22019052														31080525
896	12636	Jr1D	Jr07	Jr1DG00089400-RA	13790654	13793917					13754379																13946200
897	12637	Jr1D	Jr07	Jr1DG00089500-RA	13806861	13809499															28116986						14000092
898	12638	Jr1D	Jr07	Jr1DG00089600-RA	13815986	13816267																15013962					14013487
899	12639	Jr1D	Jr07	Jr1DG00089700-RA	13851926	13862037						8585639															14063704
900	12640	Jr1D	Jr07	Jr1DG00089800-RA	13878919	13882389																					14079320
901	12641	Jr1D	Jr07	Jr1DG00089900-RA	13944792	13946881									21760024																						32855988
902	12642	Jr1D	Jr07	Jr1DG00090000-RA	13990064	13992703						8616372															14132367
903	12643	Jr1D	Jr07	Jr1DG00090100-RA	14008457	14012258											33598281																33297312
904	12644	Jr1D	Jr07	Jr1DG00090200-RA	14024499	14024924							5868184																5894538
905	12645	Jr1D	Jr07	Jr1DG00090300-RA	14051058	14093038											33572795										14183468																			2431147
906	12646	Jr1D	Jr07	Jr1DG00090400-RA	14120838	14122036											33594111																33293156													2431147
907	12647	Jr1D	Jr07	Jr1DG00090500-RA	14136706	14147184																				13058221	14271871
908	12648	Jr1D	Jr07	Jr1DG00090600-RA	14157221	14158632																					14294332
909	12649	Jr1D	Jr07	Jr1DG00090700-RA	14201408	14206866									30687862												14341740
910	12650	Jr1D	Jr07	Jr1DG00090800-RA	14219079	14224832														31504699							14362571
911	12651	Jr1D	Jr07	Jr1DG00090900-RA	14257358	14264573																					14377035
912	12652	Jr1D	Jr07	Jr1DG00091000-RA	14279631	14287423					22440308																14396880
913	12653	Jr1D	Jr07	Jr1DG00091100-RA	14318079	14341200																					14478715
914	12654	Jr1D	Jr07	Jr1DG00091200-RA	14367623	14369283						8843300															14558149
915	12655	Jr1D	Jr07	Jr1DG00091300-RA	14405609	14412015																					14576763
916	12656	Jr1D	Jr07	Jr1DG00091400-RA	14460537	14462188					48891230																46801289
917	12657	Jr1D	Jr07	Jr1DG00091500-RA	14473864	14479199						11214508															14664197
918	12658	Jr1D	Jr07	Jr1DG00091600-RA	14483799	14487993						11217879															14681286
919	12659	Jr1D	Jr07	Jr1DG00091700-RA	14493343	14493930						11230229															14694401
920	12660	Jr1D	Jr07	Jr1DG00091800-RA	14510876	14511233																					14711176
921	12661	Jr1D	Jr07	Jr1DG00091900-RA	14522797	14532504											27422009										14722029
922	12662	Jr1D	Jr07	Jr1DG00092000-RA	14586048	14586727							8687679														14762296
923	12663	Jr1D	Jr07	Jr1DG00092100-RA	14595426	14596581															16418978									23473116
924	12664	Jr1D	Jr07	Jr1DG00092200-RA	14605008	14606381													6433763								14784569
925	12665	Jr1D	Jr07	Jr1DG00092300-RA	14616630	14620303																					14819436
926	12666	Jr1D	Jr07	Jr1DG00092400-RA	14642936	14650119																					14835119
927	12667	Jr1D	Jr07	Jr1DG00092500-RA	14677274	14688884																					14883921
928	12668	Jr1D	Jr07	Jr1DG00092600-RA	14719181	14721370														9470414							14961682
929	12669	Jr1D	Jr07	Jr1DG00092700-RA	14725206	14726114																					14966775
930	12670	Jr1D	Jr07	Jr1DG00092800-RA	14731702	14742516											32332834										14970824
931	12671	Jr1D	Jr07	Jr1DG00092900-RA	14756937	14769664							4091380														15002859
932	12672	Jr1D	Jr07	Jr1DG00093000-RA	14829607	14830697																					15055666
933	12673	Jr1D	Jr07	Jr1DG00093100-RA	14841700	14844024																					15065693
934	12674	Jr1D	Jr07	Jr1DG00093200-RA	14854510	14858093																	6017517				15075583																					8529499
935	12675	Jr1D	Jr07	Jr1DG00093300-RA	14889041	14891370																					15126454																4209011
936	12676	Jr1D	Jr07	Jr1DG00093400-RA	14901882	14906461						9720359															15139252
937	12677	Jr1D	Jr07	Jr1DG00093500-RA	14987706	14997567																					15259215
938	12678	Jr1D	Jr07	Jr1DG00093600-RA	15023888	15024145														18742839							15316980
939	12679	Jr1D	Jr07	Jr1DG00093700-RA	15024944	15035163																					15319360
940	12680	Jr1D	Jr07	Jr1DG00093800-RA	15065928	15070478																					15382319
941	12681	Jr1D	Jr07	Jr1DG00093900-RA	15085588	15097322																16828845					15418835
942	12682	Jr1D	Jr07	Jr1DG00094000-RA	15143775	15149475																					15659233
943	12683	Jr1D	Jr07	Jr1DG00094100-RA	15164853	15172544												9387285									15682741
944	12684	Jr1D	Jr07	Jr1DG00094200-RA	15177534	15181035											33900467										15697993
945	12685	Jr1D	Jr07	Jr1DG00094300-RA	15200043	15204752																					15723724
946	12686	Jr1D	Jr07	Jr1DG00094400-RA	15214594	15222189																					15738243
947	12687	Jr1D	Jr07	Jr1DG00094500-RA	15231128	15235017																					15753836
948	12688	Jr1D	Jr07	Jr1DG00094600-RA	15244573	15265116						3419743															15792573																						20997206
949	12689	Jr1D	Jr07	Jr1DG00094700-RA	15266928	15272784												3855138									15839873
950	12690	Jr1D	Jr07	Jr1DG00094800-RA	15273241	15274745																					15847050
951	12691	Jr1D	Jr07	Jr1DG00094900-RA	15289788	15294244																15153992					15871735
952	12692	Jr1D	Jr07	Jr1DG00095000-RA	15318067	15318740													17548436								15914071
953	12693	Jr1D	Jr07	Jr1DG00095100-RA	15333995	15334443					14539434																15919753
954	12694	Jr1D	Jr07	Jr1DG00095200-RA	15341963	15348440							6087422														15924993																		17971906
955	12695	Jr1D	Jr07	Jr1DG00095300-RA	15349649	15358793																				12976755	15928517
956	12696	Jr1D	Jr07	Jr1DG00095400-RA	15377198	15383853	15377198	20316050	C	M																	20327710
957	12697	Jr1D	Jr07	Jr1DG00095500-RA	15442446	15449939									7268248												20275930																			16599413
958	12698	Jr1D	Jr07	Jr1DG00095600-RA	15452874	15459649																					20266515																			16599413
959	12699	Jr1D	Jr07	Jr1DG00095700-RA	15469737	15474895																					20251075
960	12700	Jr1D	Jr07	Jr1DG00095800-RA	15488361	15495739					15510704																20192055																						3112052
961	12701	Jr1D	Jr07	Jr1DG00095900-RA	15510427	15517444					15529642																																						3112052
962	12702	Jr1D	Jr07	Jr1DG00096000-RA	15529356	15536830					15510704																																						3112052
963	12703	Jr1D	Jr07	Jr1DG00096100-RA	15546315	15551042					15522788																20167449																						3112052
964	12704	Jr1D	Jr07	Jr1DG00096200-RA	15553638	15555787									19219031																						16405658
965	12705	Jr1D	Jr07	Jr1DG00096300-RA	15580019	15584135																	25506241																	10371379
966	12706	Jr1D	Jr07	Jr1DG00096400-RA	15592132	15607504													29239941								20135264
967	12707	Jr1D	Jr07	Jr1DG00096500-RA	15649241	15654509					15712807																20109381
968	12708	Jr1D	Jr07	Jr1DG00096600-RA	15712808	15724577					15649231																20109381
969	12709	Jr1D	Jr07	Jr1DG00096700-RA	15728110	15728780												28233938																		23533980
970	12710	Jr1D	Jr07	Jr1DG00096800-RA	15739868	15744378					15767390																20052231
971	12711	Jr1D	Jr07	Jr1DG00096900-RA	15750041	15750732					15820833																20049883
972	12712	Jr1D	Jr07	Jr1DG00097000-RA	15768267	15770047					15651664																20049829
973	12713	Jr1D	Jr07	Jr1DG00097100-RA	15772741	15776478															31336661																31333952
974	12714	Jr1D	Jr07	Jr1DG00097200-RA	15784573	15789422	15784573	15819733	A		15719636																20046824
975	12715	Jr1D	Jr07	Jr1DG00097300-RA	15819733	15822583					15739861																20048469
976	12716	Jr1D	Jr07	Jr1DG00097400-RA	15856225	15859197																					20021908
977	12717	Jr1D	Jr07	Jr1DG00097500-RA	15878765	15887014																			31897795		20004251
978	12718	Jr1D	Jr07	Jr1DG00097600-RA	15894572	15895273											7439413											12612482
979	12719	Jr1D	Jr07	Jr1DG00097700-RA	15914057	15924390																					19957527
980	12720	Jr1D	Jr07	Jr1DG00097800-RA	15936257	15939214																					19938546
981	12721	Jr1D	Jr07	Jr1DG00097900-RA	15957374	15959133														18158518							19918134
982	12722	Jr1D	Jr07	Jr1DG00098000-RA	15979569	15998682					16014555																19890327
983	12723	Jr1D	Jr07	Jr1DG00098100-RA	16005050	16005403																			34313407								29131472
984	12724	Jr1D	Jr07	Jr1DG00098200-RA	16007726	16010205														24189077							19874665
985	12725	Jr1D	Jr07	Jr1DG00098300-RA	16014421	16025137					15979894																19861155
986	12726	Jr1D	Jr07	Jr1DG00098400-RA	16033555	16038663																					19849935
987	12727	Jr1D	Jr07	Jr1DG00098500-RA	16040166	16041423											6852870										19841211
988	12728	Jr1D	Jr07	Jr1DG00098600-RA	16042313	16042941											6848875										19838890																		3980932
989	12729	Jr1D	Jr07	Jr1DG00098700-RA	16044988	16045329														4622184																4599226
990	12730	Jr1D	Jr07	Jr1DG00098800-RA	16045479	16045868														4621644																4598688
991	12731	Jr1D	Jr07	Jr1DG00098900-RA	16048301	16050613					12621361																		13100970
992	12732	Jr1D	Jr07	Jr1DG00099000-RA	16058084	16059860					12618709																		13104104
993	12733	Jr1D	Jr07	Jr1DG00099100-RA	16106464	16111242					38327701																								20042122
994	12734	Jr1D	Jr07	Jr1DG00099200-RA	16125696	16141454																					19775377
995	12735	Jr1D	Jr07	Jr1DG00099300-RA	16210524	16218254										27582946											19708918																				23355077
996	12736	Jr1D	Jr07	Jr1DG00099400-RA	16237303	16243948						11900088															19682024																				23339213
997	12737	Jr1D	Jr07	Jr1DG00099500-RA	16243977	16244368																			31818136		19681446
998	12738	Jr1D	Jr07	Jr1DG00099600-RA	16247005	16248744	18513642	12319083	C	RM		18513642															19677135																				1144680
999	12739	Jr1D	Jr07	Jr1DG00099700-RA	16251093	16254068																					19671729																				1135154
1000	12740	Jr1D	Jr07	Jr1DG00099800-RA	16282342	16287794																					19631190																				1115775
1001	12741	Jr1D	Jr07	Jr1DG00099900-RA	16287985	16291029						18440873															19625133																				1104509
1002	12742	Jr1D	Jr07	Jr1DG00100000-RA	16314690	16330143						18425513															19524720																				1088147
1003	12743	Jr1D	Jr07	Jr1DG00100100-RA	16325917	16326225											4243399										19579573
1004	12744	Jr1D	Jr07	Jr1DG00100200-RA	16326588	16327007											4244063										19578785
1005	12745	Jr1D	Jr07	Jr1DG00100300-RA	16332857	16333309													18135471								19521596																		3836734
1006	12746	Jr1D	Jr07	Jr1DG00100400-RA	16340252	16341360																					19503507																				1083853
1007	12747	Jr1D	Jr07	Jr1DG00100500-RA	16348464	16351940													16424069								19492517
1008	12748	Jr1D	Jr07	Jr1DG00100600-RA	16357926	16361997					16386196																19485141																				1049338
1009	12749	Jr1D	Jr07	Jr1DG00100700-RA	16386188	16387184					16358247																19487359																						3841351
1010	12750	Jr1D	Jr07	Jr1DG00100800-RA	16387228	16387690					16360594																19486139																						3841351
1011	12751	Jr1D	Jr07	Jr1DG00100900-RA	16403415	16408487					16428431																19473446																				1038893
1012	12752	Jr1D	Jr07	Jr1DG00101000-RA	16413842	16416172						18403348															19466422																				20174784
1013	12753	Jr1D	Jr07	Jr1DG00101100-RA	16443566	16453597						18390756															19418929																				986562
1014	12754	Jr1D	Jr07	Jr1DG00101200-RA	16453961	16455892						18383355															19416634																				986562
1015	12755	Jr1D	Jr07	Jr1DG00101300-RA	16458956	16465760						18380039															19405133																						3855587
1016	12756	Jr1D	Jr07	Jr1DG00101400-RA	16473175	16479671						18374046															19392241																				964608
1017	12757	Jr1D	Jr07	Jr1DG00101500-RA	16515479	16519374						18352056															19343683																				940974
1018	12758	Jr1D	Jr07	Jr1DG00101600-RA	16529001	16545406						18328376															19319024																				940974
1019	12759	Jr1D	Jr07	Jr1DG00101700-RA	16546554	16549052						18325614															19315645																				937046
1020	12760	Jr1D	Jr07	Jr1DG00101800-RA	16571050	16572723						18294463															19274650																				928364
1021	12761	Jr1D	Jr07	Jr1DG00101900-RA	16573550	16579180						18288213															19268313																				901141
1022	12762	Jr1D	Jr07	Jr1DG00102000-RA	16587313	16599699						18271577															19253653																				901141
1023	12763	Jr1D	Jr07	Jr1DG00102100-RA	16611868	16613275						18266819															19245591																				901141
1024	12764	Jr1D	Jr07	Jr1DG00102200-RA	16615997	16617529																					19240212																				874709
1025	12765	Jr1D	Jr07	Jr1DG00102300-RA	16621325	16623061					16632248																19224099																						4026639
1026	12766	Jr1D	Jr07	Jr1DG00102400-RA	16629742	16631157																					19220336																						4026639
1027	12767	Jr1D	Jr07	Jr1DG00102500-RA	16632280	16634028					16621349																19217396																						4026639
1028	12768	Jr1D	Jr07	Jr1DG00102600-RA	16641236	16643803						18234032															19212904																				854146
1029	12769	Jr1D	Jr07	Jr1DG00102700-RA	16645152	16647631						18214328															19208633																				832978
1030	12770	Jr1D	Jr07	Jr1DG00102800-RA	16654964	16657100																					19198383																				788238
1031	12771	Jr1D	Jr07	Jr1DG00102900-RA	16676631	16677746																					19153759																				753418
1032	12772	Jr1D	Jr07	Jr1DG00103000-RA	16707430	16711146																					19111278																				745680
1033	12773	Jr1D	Jr07	Jr1DG00103100-RA	16723116	16728770						18152183															19096643																				720564
1034	12774	Jr1D	Jr07	Jr1DG00103200-RA	16746349	16753197													12351245								19070387																				710744
1035	12775	Jr1D	Jr07	Jr1DG00103300-RA	16755973	16763032						18137519															19059448																				694778
1036	12776	Jr1D	Jr07	Jr1DG00103400-RA	16768637	16771042						18132882															19056199																				690221
1037	12777	Jr1D	Jr07	Jr1DG00103500-RA	16792216	16794424						18113536															19034327																				686536
1038	12778	Jr1D	Jr07	Jr1DG00103600-RA	16797139	16798726																					19030108																				681456
1039	12779	Jr1D	Jr07	Jr1DG00103700-RA	16813495	16815333																					19012563																				672867
1040	12780	Jr1D	Jr07	Jr1DG00103800-RA	16842490	16845534																					18993062																				668029
1041	12781	Jr1D	Jr07	Jr1DG00103900-RA	16846220	16851176																					18987748
1042	12782	Jr1D	Jr07	Jr1DG00104000-RA	16872695	16877584											24764711										18961689																						4168620
1043	12783	Jr1D	Jr07	Jr1DG00104100-RA	16897158	16897850																			5383325																5076590
1044	12784	Jr1D	Jr07	Jr1DG00104200-RA	16923225	16926893						18062038															18938633																				648109
1045	12785	Jr1D	Jr07	Jr1DG00104300-RA	16927306	16934489											35719717										18930446																				615166
1046	12786	Jr1D	Jr07	Jr1DG00104400-RA	16947887	16950014																	17997832				18917570																				615166
1047	12787	Jr1D	Jr07	Jr1DG00104500-RA	16976048	16985195							38654663														18885313
1048	12788	Jr1D	Jr07	Jr1DG00104600-RA	17001616	17002553					17084703																18866949
1049	12789	Jr1D	Jr07	Jr1DG00104700-RA	17020896	17021784																					18847942
1050	12790	Jr1D	Jr07	Jr1DG00104800-RA	17068530	17069275																					18819649
1051	12791	Jr1D	Jr07	Jr1DG00104900-RA	17115642	17120693						17966264															18761227																				538908
1052	12792	Jr1D	Jr07	Jr1DG00105000-RA	17131070	17132476						17913904															18748474																				530084
1053	12793	Jr1D	Jr07	Jr1DG00105100-RA	17151316	17152619						17862251															18738150																				524037
1054	12794	Jr1D	Jr07	Jr1DG00105200-RA	17153408	17156486						17858247															18734466																				507913
1055	12795	Jr1D	Jr07	Jr1DG00105300-RA	17161683	17164061														20353230							18728725
1056	12796	Jr1D	Jr07	Jr1DG00105400-RA	17175065	17176824					17199387																18705705
1057	12797	Jr1D	Jr07	Jr1DG00105500-RA	17215190	17219864						17789755															18653211																				496252
1058	12798	Jr1D	Jr07	Jr1DG00105600-RA	17225633	17232347						17776533															18638162																				487690
1059	12799	Jr1D	Jr07	Jr1DG00105700-RA	17235625	17238341						17756269															18631568																				480374
1060	12800	Jr1D	Jr07	Jr1DG00105800-RA	17244975	17245718						17732718															18622596
1061	12801	Jr1D	Jr07	Jr1DG00105900-RA	17250360	17250890																					18615943
1062	12802	Jr1D	Jr07	Jr1DG00106000-RA	17256720	17266702																					18594808																				455085
1063	12803	Jr1D	Jr07	Jr1DG00106100-RA	17289215	17294769						17687035															18568436																				431248
1064	12804	Jr1D	Jr07	Jr1DG00106200-RA	17299070	17304329						17688311															18561839																				431248
1065	12805	Jr1D	Jr07	Jr1DG00106300-RA	17306647	17308894						17663275															18558838																				422189
1066	12806	Jr1D	Jr07	Jr1DG00106400-RA	17315740	17317578																					18551495																				422189
1067	12807	Jr1D	Jr07	Jr1DG00106500-RA	17319281	17323313																	4925974				18545456																				397744
1068	12808	Jr1D	Jr07	Jr1DG00106600-RA	17325432	17335072						17653314															18535692																				388112
1069	12809	Jr1D	Jr07	Jr1DG00106700-RA	17351991	17354008															1843898																				30293187
1070	12810	Jr1D	Jr07	Jr1DG00106800-RA	17363033	17363560																			32333089		18516887																				372795
1071	12811	Jr1D	Jr07	Jr1DG00106900-RA	17380206	17387314																					18479907																				365486
1072	12812	Jr1D	Jr07	Jr1DG00107000-RA	17414395	17417550						17606866															18453400																				343990
1073	12813	Jr1D	Jr07	Jr1DG00107100-RA	17417698	17420893											3375460										18449899																				339328
1074	12814	Jr1D	Jr07	Jr1DG00107200-RA	17440302	17442264						17582916															18427306																				330302
1075	12815	Jr1D	Jr07	Jr1DG00107300-RA	17495425	17522397										15647972											18357105																				271696
1076	12816	Jr1D	Jr07	Jr1DG00107400-RA	17523469	17529767						17532508															18344914																				258168
1077	12817	Jr1D	Jr07	Jr1DG00107500-RA	17563947	17565497												27391546									18320811
1078	12818	Jr1D	Jr07	Jr1DG00107600-RA	17583848	17584280																				18771061							8864931
1079	12819	Jr1D	Jr07	Jr1DG00107700-RA	17604857	17607213						17530678															18284818																				86824
1080	12820	Jr1D	Jr07	Jr1DG00107800-RA	17609053	17612116												9512481									18279332																				2184079
1081	12821	Jr1D	Jr07	Jr1DG00107900-RA	17613447	17616583						17505584															18275128																				2195139
1082	12822	Jr1D	Jr07	Jr1DG00108000-RA	17617999	17621690						17497820															18270167																				2201430
1083	12823	Jr1D	Jr07	Jr1DG00108100-RA	17625496	17634288																					18257585																				2207622
1084	12824	Jr1D	Jr07	Jr1DG00108200-RA	17647987	17693579													27618478								18180654																				2216358
1085	12825	Jr1D	Jr07	Jr1DG00108300-RA	17710633	17712038																					18157792																				2216358
1086	12826	Jr1D	Jr07	Jr1DG00108400-RA	17763924	17767346						17481098															18121298																				2340665
1087	12827	Jr1D	Jr07	Jr1DG00108500-RA	17792199	17809015												2669390									18086518																				2361512
1088	12828	Jr1D	Jr07	Jr1DG00108600-RA	17810926	17816839											14897753										18068623
1089	12829	Jr1D	Jr07	Jr1DG00108700-RA	17818207	17823084						17457236															18061963																				2377860
1090	12830	Jr1D	Jr07	Jr1DG00108800-RA	17825763	17827584						17416243															18057469																		8416042
1091	12831	Jr1D	Jr07	Jr1DG00108900-RA	17832651	17833043					29997026																								19689134
1092	12832	Jr1D	Jr07	Jr1DG00109000-RA	17840108	17846032							3282943														18045236
1093	12833	Jr1D	Jr07	Jr1DG00109100-RA	17849920	17853149																					18038622																				2399529
1094	12834	Jr1D	Jr07	Jr1DG00109200-RA	17866639	17868104												9299566									18008189																				2403217
1095	12835	Jr1D	Jr07	Jr1DG00109300-RA	17869776	17883431										320708											17992950																				1
1096	12836	Jr1D	Jr07	Jr1DG00109400-RA	17886075	17887192																					17980332																				2487510
1097	12837	Jr1D	Jr07	Jr1DG00109500-RA	17911510	17926204																					17957519																				2495248
1098	12838	Jr1D	Jr07	Jr1DG00109600-RA	17927201	17936637						17370766																16764540																			2509331
1099	12839	Jr1D	Jr07	Jr1DG00109700-RA	17949444	17956803													33096794								17928226																				2509331
1100	12840	Jr1D	Jr07	Jr1DG00109800-RA	17962071	17964839																					17919948																				2525137
1101	12841	Jr1D	Jr07	Jr1DG00109900-RA	17965432	17969983						23233610															17915339																				2451346
1102	12842	Jr1D	Jr07	Jr1DG00110000-RA	17977785	17980683											25243658										17909001																						4585465
1103	12843	Jr1D	Jr07	Jr1DG00110100-RA	17984206	17986764												8912660									17903454
1104	12844	Jr1D	Jr07	Jr1DG00110200-RA	18021349	18022851																					17879847
1105	12845	Jr1D	Jr07	Jr1DG00110300-RA	18023243	18033093												26947996									17869614
1106	12846	Jr1D	Jr07	Jr1DG00110400-RA	18034653	18043911						17261788															17859371																				2565343
1107	12847	Jr1D	Jr07	Jr1DG00110500-RA	18066578	18071614						17230386															17830182																				2586109
1108	12848	Jr1D	Jr07	Jr1DG00110600-RA	18073654	18076905						17218878															17825018																				2592613
1109	12849	Jr1D	Jr07	Jr1DG00110700-RA	18093127	18097952						17202817															17800549																				2606493
1110	12850	Jr1D	Jr07	Jr1DG00110800-RA	18098678	18101922						17197917															17795724																				2622991
1111	12851	Jr1D	Jr07	Jr1DG00110900-RA	18104388	18105452																		3744271											13013715
1112	12852	Jr1D	Jr07	Jr1DG00111000-RA	18114003	18118548						17173366															17783893																				2640364
1113	12853	Jr1D	Jr07	Jr1DG00111100-RA	18152088	18158348										2263243											17740002																				2650045
1114	12854	Jr1D	Jr07	Jr1DG00111200-RA	18185749	18185961																					17724511
1115	12855	Jr1D	Jr07	Jr1DG00111300-RA	18187202	18188384						15386907															17722114
1116	12856	Jr1D	Jr07	Jr1DG00111400-RA	18188441	18189912									23013969												17720574
1117	12857	Jr1D	Jr07	Jr1DG00111500-RA	18190072	18194771									22282011												17716127
1118	12858	Jr1D	Jr07	Jr1DG00111600-RA	18208472	18212295						17082205															17698108																				2661987
1119	12859	Jr1D	Jr07	Jr1DG00111700-RA	18212470	18215501																					17694904																				2667668
1120	12860	Jr1D	Jr07	Jr1DG00111800-RA	18219214	18223947						17052809															17683917																				2672328
1121	12861	Jr1D	Jr07	Jr1DG00111900-RA	18246200	18256387					18315671																17541912
1122	12862	Jr1D	Jr07	Jr1DG00112000-RA	18275037	18275801										21640107											17570590
1123	12863	Jr1D	Jr07	Jr1DG00112100-RA	18276139	18276875									34698372																18387483
1124	12864	Jr1D	Jr07	Jr1DG00112200-RA	18290767	18292118											8698462										17568798
1125	12865	Jr1D	Jr07	Jr1DG00112300-RA	18292846	18296174											8702892										17559263
1126	12866	Jr1D	Jr07	Jr1DG00112400-RA	18296075	18297471					18339291																17558111
1127	12867	Jr1D	Jr07	Jr1DG00112500-RA	18299443	18300584					39843007																38101506
1128	12868	Jr1D	Jr07	Jr1DG00112600-RA	18305354	18305824																	18495325				17553516
1129	12869	Jr1D	Jr07	Jr1DG00112700-RA	18313975	18318246					18249846																17542236
1130	12870	Jr1D	Jr07	Jr1DG00112800-RA	18325973	18327989					9624932																17529505
1131	12871	Jr1D	Jr07	Jr1DG00112900-RA	18339292	18340976					18296345																17522953
1132	12872	Jr1D	Jr07	Jr1DG00113000-RA	18344495	18347089											3684639										17516897																		1904172
1133	12873	Jr1D	Jr07	Jr1DG00113100-RA	18382448	18384684																					17483810																				2694321
1134	12874	Jr1D	Jr07	Jr1DG00113200-RA	18385884	18388701						17034786															17473431																				2697638
1135	12875	Jr1D	Jr07	Jr1DG00113300-RA	18400768	18409736						17015538															17462802																				2701609
1136	12876	Jr1D	Jr07	Jr1DG00113400-RA	18417734	18425249					18441867																17442737																						4974180
1137	12877	Jr1D	Jr07	Jr1DG00113500-RA	18441686	18447845					18418378																17432124																						4974180
1138	12878	Jr1D	Jr07	Jr1DG00113600-RA	18457192	18462071																					17417114																				2741660
1139	12879	Jr1D	Jr07	Jr1DG00113700-RA	18468074	18469976																					17412242																				2749340
1140	12880	Jr1D	Jr07	Jr1DG00113800-RA	18468351	18474963																			9274406		17407974																				2751284
1141	12881	Jr1D	Jr07	Jr1DG00113900-RA	18483422	18488882																					17399015																				2751284
1142	12882	Jr1D	Jr07	Jr1DG00114000-RA	18502930	18510654					48413492																17351950																				2775453
1143	12883	Jr1D	Jr07	Jr1DG00114100-RA	18508762	18512216											25499575										17347790
1144	12884	Jr1D	Jr07	Jr1DG00114200-RA	18515629	18521729											750809										17338392
1145	12885	Jr1D	Jr07	Jr1DG00114300-RA	18527668	18528359																					17332303
1146	12886	Jr1D	Jr07	Jr1DG00114400-RA	18529228	18534245										12265221											17326875																				2781822
1147	12887	Jr1D	Jr07	Jr1DG00114500-RA	18597719	18599057																					17274550
1148	12888	Jr1D	Jr07	Jr1DG00114600-RA	18599196	18604181																					17268493																				2837645
1149	12889	Jr1D	Jr07	Jr1DG00114700-RA	18612744	18613837																					17250901																				2859892
1150	12890	Jr1D	Jr07	Jr1DG00114800-RA	18614175	18616535																					17248344
1151	12891	Jr1D	Jr07	Jr1DG00114900-RA	18618187	18622846																					17242136																20661352
1152	12892	Jr1D	Jr07	Jr1DG00115000-RA	18644392	18647569																					17208622																				2902757
1153	12893	Jr1D	Jr07	Jr1DG00115100-RA	18653785	18660992																					17193692																				11354245
1154	12894	Jr1D	Jr07	Jr1DG00115200-RA	18663568	18669033					13012464																17185756																				11376715
1155	12895	Jr1D	Jr07	Jr1DG00115300-RA	18692891	18701322																					17146287																				11492334
1156	12896	Jr1D	Jr07	Jr1DG00115400-RA	18706320	18710198					18711514																17140693																				11503639
1157	12897	Jr1D	Jr07	Jr1DG00115500-RA	18711412	18717181	18711412	18931183	A		18706337																17120709																				11503639
1158	12898	Jr1D	Jr07	Jr1DG00115600-RA	18834930	18835670					26923152																													15656150
1159	12899	Jr1D	Jr07	Jr1DG00115700-RA	18931183	18931491																	18570103				17129932
1160	12900	Jr1D	Jr07	Jr1DG00115800-RA	19027367	19028386					14047074																16997818																			19932426
1161	12901	Jr1D	Jr07	Jr1DG00115900-RA	19051455	19051823					18994262																16967004																			4666598
1162	12902	Jr1D	Jr07	Jr1DG00116000-RA	19306445	19313127								11039842													16649173																				11545076
1163	12903	Jr1D	Jr07	Jr1DG00116100-RA	19321324	19322139					7143000
1164	12904	Jr1D	Jr07	Jr1DG00116200-RA	19322225	19326168					7143648																6924482
1165	12905	Jr1D	Jr07	Jr1DG00116300-RA	19357871	19364679						16933919															16608998																				11625680
1166	12906	Jr1D	Jr07	Jr1DG00116400-RA	19365173	19371755						16782667																16166685																			11894248
1167	12907	Jr1D	Jr07	Jr1DG00116500-RA	19390799	19392732						16723645															16561043
1168	12908	Jr1D	Jr07	Jr1DG00116600-RA	19399240	19404451																					16545926
1169	12909	Jr1D	Jr07	Jr1DG00116700-RA	19405819	19409232						16697920															16540506
1170	12910	Jr1D	Jr07	Jr1DG00116800-RA	19429075	19444979																					16509398																				13407870
1171	12911	Jr1D	Jr07	Jr1DG00116900-RA	19456783	19459521																11966023					16499902
1172	12912	Jr1D	Jr07	Jr1DG00117000-RA	19474290	19477196						16671615															16484246																						10116989
1173	12913	Jr1D	Jr07	Jr1DG00117100-RA	19507314	19507859																					16454813
1174	12914	Jr1D	Jr07	Jr1DG00117200-RA	19514301	19520670																					16441614
1175	12915	Jr1D	Jr07	Jr1DG00117300-RA	19532492	19540442																					16410800
1176	12916	Jr1D	Jr07	Jr1DG00117400-RA	19605776	19610008													4619238								16353069
1177	12917	Jr1D	Jr07	Jr1DG00117500-RA	19637097	19640314									14853786																										10435745
1178	12918	Jr1D	Jr07	Jr1DG00117600-RA	19649687	19656038					19572279																16341242
1179	12919	Jr1D	Jr07	Jr1DG00117700-RA	19682356	19685601					19572302																16292674
1180	12920	Jr1D	Jr07	Jr1DG00117800-RA	19721343	19723836																					16263492																				12253154
1181	12921	Jr1D	Jr07	Jr1DG00117900-RA	19724728	19725500																					16261823
1182	12922	Jr1D	Jr07	Jr1DG00118000-RA	19743510	19755340						16628923															16237248
1183	12923	Jr1D	Jr07	Jr1DG00118100-RA	19757953	19758689					19798570																16225978																				6784989
1184	12924	Jr1D	Jr07	Jr1DG00118200-RA	19798447	19799192					19758067																16225978																				6784989
1185	12925	Jr1D	Jr07	Jr1DG00118300-RA	19836643	19842646					19758548																16190464
1186	12926	Jr1D	Jr07	Jr1DG00118400-RA	19856834	19858507								21236168																												15173060
1187	12927	Jr1D	Jr07	Jr1DG00118500-RA	19868028	19870014					19480308																16468599
1188	12928	Jr1D	Jr07	Jr1DG00118600-RA	19873073	19873538					8474637																								21462173
1189	12929	Jr1D	Jr07	Jr1DG00118700-RA	19901983	19915259	19901983	19999700	intercalT																12112726			22305922
1190	12930	Jr1D	Jr07	Jr1DG00118800-RA	19923215	19927745					19989729																	22287860
1191	12931	Jr1D	Jr07	Jr1DG00118900-RA	19945309	19945842	22285036	22327355	Dup	?		22285036																22305631
1192	12932	Jr1D	Jr07	Jr1DG00119000-RA	19983906	19990124					19913300																	22307416
1193	12933	Jr1D	Jr07	Jr1DG00119100-RA	19990319	19997101					19923616																	22306921
1194	12934	Jr1D	Jr07	Jr1DG00119200-RA	19999700	20001390						22327355																22322592																					6219878
1195	12935	Jr1D	Jr07	Jr1DG00119300-RA	20062977	20063730					19907023																		23666399
1196	12936	Jr1D	Jr07	Jr1DG00119400-RA	20098940	20099945									10206596													2649039
1197	12937	Jr1D	Jr07	Jr1DG00119500-RA	20135303	20159690						16534530															16153888																				12014630
1198	12938	Jr1D	Jr07	Jr1DG00119600-RA	20155481	20160177																					16147993																				11976259
1199	12939	Jr1D	Jr07	Jr1DG00119700-RA	20162000	20173928																					16132425																				13901214
1200	12940	Jr1D	Jr07	Jr1DG00119800-RA	20212343	20212936										13158818															36656889
1201	12941	Jr1D	Jr07	Jr1DG00119900-RA	20233925	20254065						16500472															16052978																						11535041
1202	12942	Jr1D	Jr07	Jr1DG00120000-RA	20281863	20285744						16484065															16027829																						11461362
1203	12943	Jr1D	Jr07	Jr1DG00120100-RA	20288296	20296522						16472612															16016486
1204	12944	Jr1D	Jr07	Jr1DG00120200-RA	20316050	20334804					20358607																15965409
1205	12945	Jr1D	Jr07	Jr1DG00120300-RA	20357878	20366259					20323379																15965325
1206	12946	Jr1D	Jr07	Jr1DG00120400-RA	20391942	20394679						16409806															20349757																				13951047
1207	12947	Jr1D	Jr07	Jr1DG00120500-RA	20402995	20404307																					20360643																				13691793
1208	12948	Jr1D	Jr07	Jr1DG00120600-RA	20405894	20409677																	24777760				20363995																				13695062
1209	12949	Jr1D	Jr07	Jr1DG00120700-RA	20416812	20432832					20448564																20370655																				13719220
1210	12950	Jr1D	Jr07	Jr1DG00120800-RA	20448567	20449097					20448566																20384575																				13719220
1211	12951	Jr1D	Jr07	Jr1DG00120900-RA	20467232	20473409						16389844															20400969																				14128823
1212	12952	Jr1D	Jr07	Jr1DG00121000-RA	20477465	20491889						16377964															20414690																				14146034
1213	12953	Jr1D	Jr07	Jr1DG00121100-RA	20565096	20566142														17511979																	17286329
1214	12954	Jr1D	Jr07	Jr1DG00121200-RA	20613345	20623401					20644461																20776432																		11875119
1215	12955	Jr1D	Jr07	Jr1DG00121300-RA	20644450	20645758					20621854																20776423
1216	12956	Jr1D	Jr07	Jr1DG00121400-RA	20675676	20677049																					20800523																				14230837
1217	12957	Jr1D	Jr07	Jr1DG00121500-RA	20677635	20691296							7789086														20801951																				14230837
1218	12958	Jr1D	Jr07	Jr1DG00121600-RA	20698946	20705520						16344012															20812764																				14282921
1219	12959	Jr1D	Jr07	Jr1DG00121700-RA	20726332	20726535																						23253138
1220	12960	Jr1D	Jr07	Jr1DG00121800-RA	20732711	20737823												25997930									20846386																				14562376
1221	12961	Jr1D	Jr07	Jr1DG00121900-RA	20738786	20739987														31039210																30987733
1222	12962	Jr1D	Jr07	Jr1DG00122000-RA	20745797	20757951																					20866890																				14531098
1223	12963	Jr1D	Jr07	Jr1DG00122100-RA	20769628	20772902																					20894760																				14513414
1224	12964	Jr1D	Jr07	Jr1DG00122200-RA	20774223	20781394																					20900087																				14517473
1225	12965	Jr1D	Jr07	Jr1DG00122300-RA	20797657	20801905														17688633							20927458
1226	12966	Jr1D	Jr07	Jr1DG00122400-RA	20802408	20817319																					20933325																				17443713
1227	12967	Jr1D	Jr07	Jr1DG00122500-RA	20844375	20860487							15263079														20976891																				17396353
1228	12968	Jr1D	Jr07	Jr1DG00122600-RA	20862909	20869893						16151880															20996869
1229	12969	Jr1D	Jr07	Jr1DG00122700-RA	20880122	20891296																					21011856
1230	12970	Jr1D	Jr07	Jr1DG00122800-RA	20900030	20902897					51483221																21027019
1231	12971	Jr1D	Jr07	Jr1DG00122900-RA	20905373	20916065						16106643															21032070																				17358932
1232	12972	Jr1D	Jr07	Jr1DG00123000-RA	20917266	20928019																					21041972																				17290606
1233	12973	Jr1D	Jr07	Jr1DG00123100-RA	20940975	20942513																			22890684				3167622
1234	12974	Jr1D	Jr07	Jr1DG00123200-RA	20958926	20962675												26447544									21069048
1235	12975	Jr1D	Jr07	Jr1DG00123300-RA	20989869	20992572													5021464																5099597
1236	12976	Jr1D	Jr07	Jr1DG00123400-RA	21041235	21051967					21141936																21156303																				17144368
1237	12977	Jr1D	Jr07	Jr1DG00123500-RA	21055694	21073397					21170558																21173653																				17144368
1238	12978	Jr1D	Jr07	Jr1DG00123600-RA	21074249	21074590					21187597																21192409																				17144368
1239	12979	Jr1D	Jr07	Jr1DG00123700-RA	21087210	21092613						8596607																					8303322
1240	12980	Jr1D	Jr07	Jr1DG00123800-RA	21096533	21097677					11578513																21223568
1241	12981	Jr1D	Jr07	Jr1DG00123900-RA	21100743	21103556					21015481																21227865
1242	12982	Jr1D	Jr07	Jr1DG00124000-RA	21103658	21104020																					21230330
1243	12983	Jr1D	Jr07	Jr1DG00124100-RA	21137966	21152121	21137966	21172584	Dup		21024887																21145571																				17144368
1244	12984	Jr1D	Jr07	Jr1DG00124200-RA	21168645	21171930							26933203																							24203390											17144368
1245	12985	Jr1D	Jr07	Jr1DG00124300-RA	21172584	21187970					21064072																21179076																				17144368
1246	12986	Jr1D	Jr07	Jr1DG00124400-RA	21208372	21246012					21092289																21293039																				17144368
1247	12987	Jr1D	Jr07	Jr1DG00124500-RA	21254242	21255690																					21325827																				17105412
1248	12988	Jr1D	Jr07	Jr1DG00124600-RA	21268748	21270338																					21367533																				16983726
1249	12989	Jr1D	Jr07	Jr1DG00124700-RA	21288617	21290269																					21390771
1250	12990	Jr1D	Jr07	Jr1DG00124800-RA	21325286	21333251																					21411571																				15891382
1251	12991	Jr1D	Jr07	Jr1DG00124900-RA	21337886	21346125																					21434999																				15891382
1252	12992	Jr1D	Jr07	Jr1DG00125000-RA	21346897	21351956						16054308															21445646																				15844802
1253	12993	Jr1D	Jr07	Jr1DG00125100-RA	21353634	21382000											7693026										21452495																					3765452
1254	12994	Jr1D	Jr07	Jr1DG00125200-RA	21393200	21394287																			24658809		21488344
1255	12995	Jr1D	Jr07	Jr1DG00125300-RA	21396674	21401351																					21491997
1256	12996	Jr1D	Jr07	Jr1DG00125400-RA	21410065	21418896											12656950										21497373
1257	12997	Jr1D	Jr07	Jr1DG00125500-RA	21422699	21438714																					21509872
1258	12998	Jr1D	Jr07	Jr1DG00125600-RA	21446731	21456960																					21528895
1259	12999	Jr1D	Jr07	Jr1DG00125700-RA	21487927	21500399						15965168															21593196																				15578599
1260	13000	Jr1D	Jr07	Jr1DG00125800-RA	21535991	21544659																					21641056																			12078526
1261	13001	Jr1D	Jr07	Jr1DG00125900-RA	21554439	21556224						15890959															21658853																				15301392
1262	13002	Jr1D	Jr07	Jr1DG00126000-RA	21565176	21567011						15866619															21727577																				15242016
1263	13003	Jr1D	Jr07	Jr1DG00126100-RA	21603024	21606806						15812327															21781042																				15201477
1264	13004	Jr1D	Jr07	Jr1DG00126200-RA	21649246	21650991					21665771																21838983																				15132755
1265	13005	Jr1D	Jr07	Jr1DG00126300-RA	21664922	21668011					21649221																21838120																				15132755
1266	13006	Jr1D	Jr07	Jr1DG00126400-RA	21711163	21716514																					21888062																				15069725
1267	13007	Jr1D	Jr07	Jr1DG00126500-RA	21739144	21767437								13207692													21928467
1268	13008	Jr1D	Jr07	Jr1DG00126600-RA	21791688	21793783															26866829						21990922
1269	13009	Jr1D	Jr07	Jr1DG00126700-RA	21795078	21795458																					21994186																						2917267
1270	13010	Jr1D	Jr07	Jr1DG00126800-RA	21939257	21939634						15636673															22137757
1271	13011	Jr1D	Jr07	Jr1DG00126900-RA	21942473	21942832																					22142462
1272	13012	Jr1D	Jr07	Jr1DG00127000-RA	21944337	21945032															30732043																30711222
1273	13013	Jr1D	Jr07	Jr1DG00127100-RA	21946421	21951911						15546731															22145072																				14610220
1274	13014	Jr1D	Jr07	Jr1DG00127200-RA	21964760	21974451																					22166343
1275	13015	Jr1D	Jr07	Jr1DG00127300-RA	21982243	21990064																					22177869
1276	13016	Jr1D	Jr07	Jr1DG00127400-RA	22009415	22011245									29867942												22197853
1277	13017	Jr1D	Jr07	Jr1DG00127500-RA	22015313	22018322																					22203617																				20312697
1278	13018	Jr1D	Jr07	Jr1DG00127600-RA	22028445	22029419									26536946																25582992
1279	13019	Jr1D	Jr07	Jr1DG00127700-RA	22029842	22030891									17030578																16469072
1280	13020	Jr1D	Jr07	Jr1DG00127800-RA	22045540	22049131							6109070														22234485																				20325549
1281	13021	Jr1D	Jr07	Jr1DG00127900-RA	22079367	22080860					22125614																22319216																				18933764
1282	13022	Jr1D	Jr07	Jr1DG00128000-RA	22085375	22086705					22129881																22292310
1283	13023	Jr1D	Jr07	Jr1DG00128100-RA	22086757	22087068					22131051																22417509
1284	13024	Jr1D	Jr07	Jr1DG00128200-RA	22091369	22092776	22091369	22197816	C		22166804																22343263																				18470725
1285	13025	Jr1D	Jr07	Jr1DG00128300-RA	22125615	22127119					22079366																22319216																				18933764
1286	13026	Jr1D	Jr07	Jr1DG00128400-RA	22130249	22131003	22130249	22131449	A		22085741																22292678
1287	13027	Jr1D	Jr07	Jr1DG00128500-RA	22131449	22132616					22087271																22294183
1288	13028	Jr1D	Jr07	Jr1DG00128600-RA	22197816	22198599					22062348																22250851
1289	13029	Jr1D	Jr07	Jr1DG00128700-RA	22202567	22203862																16370797												7338634
1290	13030	Jr1D	Jr07	Jr1DG00128800-RA	22216411	22223681					22085709																22416503																				18614167
1291	13031	Jr1D	Jr07	Jr1DG00128900-RA	22281451	22286187																					22469475																				18412761
1292	13032	Jr1D	Jr07	Jr1DG00129000-RA	22299605	22301247						15453763															22504333
1293	13033	Jr1D	Jr07	Jr1DG00129100-RA	22324029	22330211											29099775										22531428																				18370276
1294	13034	Jr1D	Jr07	Jr1DG00129200-RA	22333647	22334201												22912630									22545066
1295	13035	Jr1D	Jr07	Jr1DG00129300-RA	22359089	22366661					22363379																22564538																				18299498
1296	13036	Jr1D	Jr07	Jr1DG00129400-RA	22388410	22395940																			10437497		22593215																				808814
1297	13037	Jr1D	Jr07	Jr1DG00129500-RA	22417934	22426080						15393341															22618313																				18289490
1298	13038	Jr1D	Jr07	Jr1DG00129600-RA	22428749	22440753						15360695															22627930																				18260680
1299	13039	Jr1D	Jr07	Jr1DG00129700-RA	22440397	22440792						15360695															22638903
1300	13040	Jr1D	Jr07	Jr1DG00129800-RA	22441290	22442588					9746619																22639797
1301	13041	Jr1D	Jr07	Jr1DG00129900-RA	22466848	22471342																	4706463				22654908
1302	13042	Jr1D	Jr07	Jr1DG00130000-RA	22504075	22508737							40659510														22671723
1303	13043	Jr1D	Jr07	Jr1DG00130100-RA	22521088	22521699					22529931																22682562
1304	13044	Jr1D	Jr07	Jr1DG00130200-RA	22524543	22530527					22519404																22686386																						3499758
1305	13045	Jr1D	Jr07	Jr1DG00130300-RA	22536256	22540397					22569807																22670703																				18253021
1306	13046	Jr1D	Jr07	Jr1DG00130400-RA	22557286	22558339																				19577109
1307	13047	Jr1D	Jr07	Jr1DG00130500-RA	22569561	22573351					22536275																22719132																				18253021
1308	13048	Jr1D	Jr07	Jr1DG00130600-RA	22615550	22629431									30255892												22775771																			14943620
1309	13049	Jr1D	Jr07	Jr1DG00130700-RA	22652236	22657558												10428718													14553244
1310	13050	Jr1D	Jr07	Jr1DG00130800-RA	22662216	22677830						15255398															22824557																				15022475
1311	13051	Jr1D	Jr07	Jr1DG00130900-RA	22684766	22687120																	4727449				22840147																				15017218
1312	13052	Jr1D	Jr07	Jr1DG00131000-RA	22698192	22702550															32871414								504256
1313	13053	Jr1D	Jr07	Jr1DG00131100-RA	22739632	22743894														7938992							22875575																				19303220
1314	13054	Jr1D	Jr07	Jr1DG00131200-RA	22744748	22745584							18632174														22889412
1315	13055	Jr1D	Jr07	Jr1DG00131300-RA	22745886	22758800							18633723														22890723																				19303220
1316	13056	Jr1D	Jr07	Jr1DG00131400-RA	22766982	22768536																					22912412																				19303220
1317	13057	Jr1D	Jr07	Jr1DG00131500-RA	22778106	22778578																					22920981
1318	13058	Jr1D	Jr07	Jr1DG00131600-RA	22792935	22802531						15213380															22936454																			1902517
1319	13059	Jr1D	Jr07	Jr1DG00131700-RA	22803302	22818917					23311912																22952542
1320	13060	Jr1D	Jr07	Jr1DG00131800-RA	22881238	22885185					24415528																22961920
1321	13061	Jr1D	Jr07	Jr1DG00131900-RA	22891172	22894169					22820964																22966912
1322	13062	Jr1D	Jr07	Jr1DG00132000-RA	22937414	22937967	22937414	23141736	A		23721801																23933187
1323	13063	Jr1D	Jr07	Jr1DG00132100-RA	22991303	22993215					23871001																23391301
1324	13064	Jr1D	Jr07	Jr1DG00132200-RA	23035541	23036804					24307994																				25815818
1325	13065	Jr1D	Jr07	Jr1DG00132300-RA	23039887	23043583					24312348																									22835625
1326	13066	Jr1D	Jr07	Jr1DG00132400-RA	23064977	23066606					26689843																			23476700
1327	13067	Jr1D	Jr07	Jr1DG00132500-RA	23085902	23086576						13456473																										5799912
1328	13068	Jr1D	Jr07	Jr1DG00132600-RA	23136653	23138898					24373517																										36105990
1329	13069	Jr1D	Jr07	Jr1DG00132700-RA	23141736	23143222					22934011																23782088
1330	13070	Jr1D	Jr07	Jr1DG00132800-RA	23177731	23178799					23535229																22961854
1331	13071	Jr1D	Jr07	Jr1DG00132900-RA	23217363	23217655					24449246																						2728102
1332	13072	Jr1D	Jr07	Jr1DG00133000-RA	23226691	23231608					24603021																											6970412
1333	13073	Jr1D	Jr07	Jr1DG00133100-RA	23312085	23313822					24415405																22961609
1334	13074	Jr1D	Jr07	Jr1DG00133200-RA	23349116	23349679														19705017												1558411
1335	13075	Jr1D	Jr07	Jr1DG00133300-RA	23426138	23427883					24702166																24508747
1336	13076	Jr1D	Jr07	Jr1DG00133400-RA	23428275	23428979					24701087																24510472
1337	13077	Jr1D	Jr07	Jr1DG00133500-RA	23429172	23429525																			16215093		24511361
1338	13078	Jr1D	Jr07	Jr1DG00133600-RA	23447909	23448755	23447909	23535173	Dup		22933873																22992554
1339	13079	Jr1D	Jr07	Jr1DG00133700-RA	23464314	23466333																			26270696																21972111
1340	13080	Jr1D	Jr07	Jr1DG00133800-RA	23535173	23536300					24415405																22961609
1341	13081	Jr1D	Jr07	Jr1DG00133900-RA	23542421	23542937					22891877																24046624
1342	13082	Jr1D	Jr07	Jr1DG00134000-RA	23721790	23722328					22937596																24066406
1343	13083	Jr1D	Jr07	Jr1DG00134100-RA	23732394	23732789					36948151																24056912
1344	13084	Jr1D	Jr07	Jr1DG00134200-RA	23733828	23735174					36949341																24054930
1345	13085	Jr1D	Jr07	Jr1DG00134300-RA	23744006	23744579					23329348																22972269
1346	13086	Jr1D	Jr07	Jr1DG00134400-RA	23758088	23760435							26969322														16794843
1347	13087	Jr1D	Jr07	Jr1DG00134500-RA	23873372	23873704					22993712																32773230
1348	13088	Jr1D	Jr07	Jr1DG00134600-RA	23919497	23920716					24306630																												8508110
1349	13089	Jr1D	Jr07	Jr1DG00134700-RA	23921671	23925381					23042548																					16705146
1350	13090	Jr1D	Jr07	Jr1DG00134800-RA	24099346	24111336																	16709568														12036977
1351	13091	Jr1D	Jr07	Jr1DG00134900-RA	24144753	24145638					23651681																23632233
1352	13092	Jr1D	Jr07	Jr1DG00135000-RA	24145763	24146257					23999808																23631609
1353	13093	Jr1D	Jr07	Jr1DG00135100-RA	24356607	24359324					23124671																			20643375
1354	13094	Jr1D	Jr07	Jr1DG00135200-RA	24373284	24374003					23136418																										36106664
1355	13095	Jr1D	Jr07	Jr1DG00135300-RA	24377687	24386383					2302827																												19803569
1356	13096	Jr1D	Jr07	Jr1DG00135400-RA	24397221	24409043									24490658													18524330
1357	13097	Jr1D	Jr07	Jr1DG00135500-RA	24415406	24416502					23535172																22961609
1358	13098	Jr1D	Jr07	Jr1DG00135600-RA	24525278	24525646					23277523																23881311
1359	13099	Jr1D	Jr07	Jr1DG00135700-RA	24537030	24538224																			9295611															16394085
1360	13100	Jr1D	Jr07	Jr1DG00135800-RA	24538476	24539114																			9294444						31705736
1361	13101	Jr1D	Jr07	Jr1DG00135900-RA	24541735	24542157																			9291401																	3207096
1362	13102	Jr1D	Jr07	Jr1DG00136000-RA	24587942	24588232					23217362																						2728102
1363	13103	Jr1D	Jr07	Jr1DG00136100-RA	24607134	24607582					23230760																								24791546
1364	13104	Jr1D	Jr07	Jr1DG00136200-RA	24642928	24643996					24460465																								24791133
1365	13105	Jr1D	Jr07	Jr1DG00136300-RA	24663450	24663968					23512154																30386592
1366	13106	Jr1D	Jr07	Jr1DG00136400-RA	24705582	24708408					32160061																												17956408
1367	13107	Jr1D	Jr07	Jr1DG00136500-RA	24835928	24837231														18894316									25945508
1368	13108	Jr1D	Jr07	Jr1DG00136600-RA	24889296	24892768					24747098
1369	13109	Jr1D	Jr07	Jr1DG00136700-RA	25017374	25028026																			20190332												14457532									19932426
1370	13110	Jr1D	Jr07	Jr1DG00136800-RA	25028123	25031845					31126882																14416979
1371	13111	Jr1D	Jr07	Jr1DG00136900-RA	25031899	25035262					31128611																14418775
1372	13112	Jr1D	Jr07	Jr1DG00137000-RA	25042138	25045486													21618805
1373	13113	Jr1D	Jr07	Jr1DG00137100-RA	25074308	25079472					25218072																									3782014
1374	13114	Jr1D	Jr07	Jr1DG00137200-RA	25094757	25099250										9541674																9824048
1375	13115	Jr1D	Jr07	Jr1DG00137300-RA	25107692	25109367					25235952																															2780816	1386743
1376	13116	Jr1D	Jr07	Jr1DG00137400-RA	25122342	25122815																				15824515							4462906
1377	13117	Jr1D	Jr07	Jr1DG00137500-RA	25144854	25145373														12535183																		8176422
1378	13118	Jr1D	Jr07	Jr1DG00137600-RA	25235439	25237102					25108205																															2780816	1386743
1379	13119	Jr1D	Jr07	Jr1DG00137700-RA	25289231	25293576													5625585																5716116
1380	13120	Jr1D	Jr07	Jr1DG00137800-RA	25318667	25323873												21749578									23995192
1381	13121	Jr1D	Jr07	Jr1DG00137900-RA	25323912	25324565												30005876																				1214510
1382	13122	Jr1D	Jr07	Jr1DG00138000-RA	25347133	25358139																					24537429																				19249664
1383	13123	Jr1D	Jr07	Jr1DG00138100-RA	25376556	25376867							12115084																12628351
1384	13124	Jr1D	Jr07	Jr1DG00138200-RA	25414143	25414569	25414143	25435976	intercalT								34589479																34260352
1385	13125	Jr1D	Jr07	Jr1DG00138300-RA	25414675	25416937						6197644																					34260134
1386	13126	Jr1D	Jr07	Jr1DG00138400-RA	25435976	25440544											34597000																34284859													4893677
1387	13127	Jr1D	Jr07	Jr1DG00138500-RA	25450372	25451958					25590339																24573126																				19191451
1388	13128	Jr1D	Jr07	Jr1DG00138600-RA	25457518	25459111					25590339																24580105																				19191451
1389	13129	Jr1D	Jr07	Jr1DG00138700-RA	25480697	25482266					25590339																24573126																				19191451
1390	13130	Jr1D	Jr07	Jr1DG00138800-RA	25552691	25559071																	24044										10150515
1391	13131	Jr1D	Jr07	Jr1DG00138900-RA	25590340	25591895					25702823																24573126																				19191451
1392	13132	Jr1D	Jr07	Jr1DG00139000-RA	25659337	25662797					29464913																	5297993
1393	13133	Jr1D	Jr07	Jr1DG00139100-RA	25701464	25704570					25590339																24573126																				19191451
1394	13134	Jr1D	Jr07	Jr1DG00139200-RA	25766792	25767467																	7404995																7118226
1395	13135	Jr1D	Jr07	Jr1DG00139300-RA	25786235	25809340																					24706988																						11728401
1396	13136	Jr1D	Jr07	Jr1DG00139400-RA	25820883	25822597						15059421															24744332
1397	13137	Jr1D	Jr07	Jr1DG00139500-RA	25850717	25853390																					24806016																				19079704
1398	13138	Jr1D	Jr07	Jr1DG00139600-RA	25859286	25866711											29099354										24814375																5701247
1399	13139	Jr1D	Jr07	Jr1DG00139700-RA	25879640	25881327																					24834930
1400	13140	Jr1D	Jr07	Jr1DG00139800-RA	25897517	25898952						15033849															24852465																				19076702
1401	13141	Jr1D	Jr07	Jr1DG00139900-RA	25901731	25907623																					24856639																				19402091
1402	13142	Jr1D	Jr07	Jr1DG00140000-RA	25936220	25936668																					24877478																				19402091
1403	13143	Jr1D	Jr07	Jr1DG00140100-RA	25939991	25941290															32877433						24881497																				19402091
1404	13144	Jr1D	Jr07	Jr1DG00140200-RA	25956373	25960495													16678855								24904048																				19485541
1405	13145	Jr1D	Jr07	Jr1DG00140300-RA	25970083	25975403																					24916381																				19619815
1406	13146	Jr1D	Jr07	Jr1DG00140400-RA	26006227	26015536					26033113																24952957																				19643900
1407	13147	Jr1D	Jr07	Jr1DG00140500-RA	26050950	26058786																					25012784																				19681838
1408	13148	Jr1D	Jr07	Jr1DG00140600-RA	26079195	26082897																					25034855																				19716799
1409	13149	Jr1D	Jr07	Jr1DG00140700-RA	26084142	26095541														8433891							25040843																				19721253
1410	13150	Jr1D	Jr07	Jr1DG00140800-RA	26101695	26101919																					25055718																				19742597
1411	13151	Jr1D	Jr07	Jr1DG00140900-RA	26126862	26128900						14721160															25117270																				19817318
1412	13152	Jr1D	Jr07	Jr1DG00141000-RA	26137717	26143482					26155323																25127956
1413	13153	Jr1D	Jr07	Jr1DG00141100-RA	26200543	26201367									22541527																									6070243
1414	13154	Jr1D	Jr07	Jr1DG00141200-RA	26206069	26216124						14644529															25175663																			17021549
1415	13155	Jr1D	Jr07	Jr1DG00141300-RA	26218827	26227433																					25182340																				20228612
1416	13156	Jr1D	Jr07	Jr1DG00141400-RA	26240826	26247214																					25207944																				20228612
1417	13157	Jr1D	Jr07	Jr1DG00141500-RA	26276642	26295606																					25252761																				20741174
1418	13158	Jr1D	Jr07	Jr1DG00141600-RA	26425647	26449910						14583182															25339545																				19911022
1419	13159	Jr1D	Jr07	Jr1DG00141700-RA	26471791	26492130																					25377184																				19895340
1420	13160	Jr1D	Jr07	Jr1DG00141800-RA	26500332	26503762						14551108															25414538																				19871694
1421	13161	Jr1D	Jr07	Jr1DG00141900-RA	26581569	26586350																14487652																12343693
1422	13162	Jr1D	Jr07	Jr1DG00142000-RA	26608395	26609808									20036047												25547004
1423	13163	Jr1D	Jr07	Jr1DG00142100-RA	26611436	26616782																			15533072		25552013
1424	13164	Jr1D	Jr07	Jr1DG00142200-RA	26622345	26627725								4553740													25572591																			5719505
1425	13165	Jr1D	Jr07	Jr1DG00142300-RA	26649086	26669695						14352714															25596147																				20038980
1426	13166	Jr1D	Jr07	Jr1DG00142400-RA	26689812	26690356															16440136												9065393
1427	13167	Jr1D	Jr07	Jr1DG00142500-RA	26690384	26691474															16440711									23477243
1428	13168	Jr1D	Jr07	Jr1DG00142600-RA	26703927	26704488						14301049															25664043																				19988255
1429	13169	Jr1D	Jr07	Jr1DG00142700-RA	26718655	26721676						14293575															25671435																				19988255
1430	13170	Jr1D	Jr07	Jr1DG00142800-RA	26724749	26725642						14288176															25680621
1431	13171	Jr1D	Jr07	Jr1DG00142900-RA	26726412	26727601									27633771																				12752387
1432	13172	Jr1D	Jr07	Jr1DG00143000-RA	26742777	26753522						14261524															25714114																		10992554
1433	13173	Jr1D	Jr07	Jr1DG00143100-RA	26834951	26835878															2441255																				2512961
1434	13174	Jr1D	Jr07	Jr1DG00143200-RA	26846068	26848160					26869453																25810321																				19947204
1435	13175	Jr1D	Jr07	Jr1DG00143300-RA	26869224	26871414					26846272																25836342																				19947204
1436	13176	Jr1D	Jr07	Jr1DG00143400-RA	26913798	26923241					26923352																														2263907
1437	13177	Jr1D	Jr07	Jr1DG00143500-RA	26923353	26923938					26913797																			29303422
1438	13178	Jr1D	Jr07	Jr1DG00143600-RA	26944202	26946191						14088455															25912825																				19947204
1439	13179	Jr1D	Jr07	Jr1DG00143700-RA	26977852	26978975										9762682											25938753
1440	13180	Jr1D	Jr07	Jr1DG00143800-RA	26979788	26982116										9768701											25940679
1441	13181	Jr1D	Jr07	Jr1DG00143900-RA	26984301	26987279						14088455															25965904																				19947204
1442	13182	Jr1D	Jr07	Jr1DG00144000-RA	26996439	26998285															14208345						15439230
1443	13183	Jr1D	Jr07	Jr1DG00144100-RA	27003253	27006078						14060709															25984085
1444	13184	Jr1D	Jr07	Jr1DG00144200-RA	27016822	27018827															17889395						26014924
1445	13185	Jr1D	Jr07	Jr1DG00144300-RA	27020313	27027046						14049104															26025205																				20721906
1446	13186	Jr1D	Jr07	Jr1DG00144400-RA	27033601	27037490						14044455															26038155																				20721906
1447	13187	Jr1D	Jr07	Jr1DG00144500-RA	27062928	27075277						14024195															26067302
1448	13188	Jr1D	Jr07	Jr1DG00144600-RA	27087210	27091856							23611003																						19716281
1449	13189	Jr1D	Jr07	Jr1DG00144700-RA	27312041	27313864														22004629																12612226
1450	13190	Jr1D	Jr07	Jr1DG00144800-RA	27338400	27347357															14274830
1451	13191	Jr1D	Jr07	Jr1DG00144900-RA	27367587	27373717								26708701													26354576
1452	13192	Jr1D	Jr07	Jr1DG00145000-RA	27447430	27456046						5713494															26418767
1453	13193	Jr1D	Jr07	Jr1DG00145100-RA	27469441	27473643																					26444986																				20536235
1454	13194	Jr1D	Jr07	Jr1DG00145200-RA	27481252	27487839																					26459039																				20536235
1455	13195	Jr1D	Jr07	Jr1DG00145300-RA	27490347	27491113																					26468481																				20536235
1456	13196	Jr1D	Jr07	Jr1DG00145400-RA	27499937	27501582																					26475876																				20536235
1457	13197	Jr1D	Jr07	Jr1DG00145500-RA	27547234	27548740														4908142							26516824
1458	13198	Jr1D	Jr07	Jr1DG00145600-RA	27562218	27562574												22528347																								14011941
1459	13199	Jr1D	Jr07	Jr1DG00145700-RA	27564284	27564892												22525896													25816631
1460	13200	Jr1D	Jr07	Jr1DG00145800-RA	27564915	27566157												21838241													25815102
1461	13201	Jr1D	Jr07	Jr1DG00145900-RA	27566617	27575923														17823902							26549479																				20506906
1462	13202	Jr1D	Jr07	Jr1DG00146000-RA	27659991	27673889					27625262																26638449
1463	13203	Jr1D	Jr07	Jr1DG00146100-RA	27699866	27703986					27700489																26669767
1464	13204	Jr1D	Jr07	Jr1DG00146200-RA	27708614	27717165						13570075															26677585																				20437926
1465	13205	Jr1D	Jr07	Jr1DG00146300-RA	27729959	27739217						13527846															26698915																				20411467
1466	13206	Jr1D	Jr07	Jr1DG00146400-RA	27780365	27800366																					26756560																				20385240
1467	13207	Jr1D	Jr07	Jr1DG00146500-RA	27802176	27802538																					26767327																				20385240
1468	13208	Jr1D	Jr07	Jr1DG00146600-RA	27849818	27853264																	18474991														11522931
1469	13209	Jr1D	Jr07	Jr1DG00146700-RA	27853394	27854511																	18473786														11521913
1470	13210	Jr1D	Jr07	Jr1DG00146800-RA	27854758	27860056																	18472878							24205126
1471	13211	Jr1D	Jr07	Jr1DG00146900-RA	27880841	27881586					17539816																										10901214
1472	13212	Jr1D	Jr07	Jr1DG00147000-RA	27892522	27894328								16585459													26788932																				20813451
1473	13213	Jr1D	Jr07	Jr1DG00147100-RA	27896721	27908288																					26793023																				20813451
1474	13214	Jr1D	Jr07	Jr1DG00147200-RA	27912995	27925586						13360796															26817803																				20844845
1475	13215	Jr1D	Jr07	Jr1DG00147300-RA	27949482	27953428																			28858370					28699965
1476	13216	Jr1D	Jr07	Jr1DG00147400-RA	27957597	27957947								15826243															23071704
1477	13217	Jr1D	Jr07	Jr1DG00147500-RA	28153930	28156012																6071680						12337035
1478	13218	Jr1D	Jr07	Jr1DG00147600-RA	28162987	28163942											7440336											10676454
1479	13219	Jr1D	Jr07	Jr1DG00147700-RA	28197795	28201403							37334618																										11492180
1480	13220	Jr1D	Jr07	Jr1DG00147800-RA	28246794	28248937															23493329														9928303
1481	13221	Jr1D	Jr07	Jr1DG00147900-RA	28274720	28275103						18072722																17452569
1482	13222	Jr1D	Jr07	Jr1DG00148000-RA	28299317	28312712										8132088																					9699107
1483	13223	Jr1D	Jr07	Jr1DG00148100-RA	28329008	28336785					28913774																27260422
1484	13224	Jr1D	Jr07	Jr1DG00148200-RA	28364966	28368268							30106662
1485	13225	Jr1D	Jr07	Jr1DG00148300-RA	28395554	28398420															28963981																8017686
1486	13226	Jr1D	Jr07	Jr1DG00148400-RA	28398496	28399665														15536941											16100629
1487	13227	Jr1D	Jr07	Jr1DG00148500-RA	28406802	28409244					28572673																													9167687
1488	13228	Jr1D	Jr07	Jr1DG00148600-RA	28538112	28539242					29024117																26950260
1489	13229	Jr1D	Jr07	Jr1DG00148700-RA	28544819	28548373					28654072																26964495
1490	13230	Jr1D	Jr07	Jr1DG00148800-RA	28600989	28601747										13013009																					29066434
1491	13231	Jr1D	Jr07	Jr1DG00148900-RA	28601814	28603019										13013834												9085453
1492	13232	Jr1D	Jr07	Jr1DG00149000-RA	28693491	28701206					29031391																27410980
1493	13233	Jr1D	Jr07	Jr1DG00149100-RA	28714773	28716016							26636755														16458705
1494	13234	Jr1D	Jr07	Jr1DG00149200-RA	28740742	28741599					4146966																4143084
1495	13235	Jr1D	Jr07	Jr1DG00149300-RA	28772513	28780819					28003038																27056116
1496	13236	Jr1D	Jr07	Jr1DG00149400-RA	28782065	28790839					27969505																				34456711
1497	13237	Jr1D	Jr07	Jr1DG00149500-RA	28819391	28820665					28190418																			9273287
1498	13238	Jr1D	Jr07	Jr1DG00149600-RA	28913604	28917879					28654060																26964703
1499	13239	Jr1D	Jr07	Jr1DG00149700-RA	29021547	29023662					29120911																27401433
1500	13240	Jr1D	Jr07	Jr1DG00149800-RA	29023989	29025172					29106516																26950983
1501	13241	Jr1D	Jr07	Jr1DG00149900-RA	29025566	29029536					29107294																27405450
1502	13242	Jr1D	Jr07	Jr1DG00150000-RA	29031064	29036308					28654060																27410644
1503	13243	Jr1D	Jr07	Jr1DG00150100-RA	29042226	29042669					6286634																							8932167
1504	13244	Jr1D	Jr07	Jr1DG00150200-RA	29043056	29052656					6282000																			28531336
1505	13245	Jr1D	Jr07	Jr1DG00150300-RA	29105818	29111697					29024093																26950236
1506	13246	Jr1D	Jr07	Jr1DG00150400-RA	29113497	29115544																											9132021
1507	13247	Jr1D	Jr07	Jr1DG00150500-RA	29121161	29124542					29021796																27401683
1508	13248	Jr1D	Jr07	Jr1DG00150600-RA	29143146	29145082					28535444																27256457
1509	13249	Jr1D	Jr07	Jr1DG00150700-RA	29159357	29159671					28328635																						9213474
1510	13250	Jr1D	Jr07	Jr1DG00150800-RA	29160087	29160494					28914132																						9214210
1511	13251	Jr1D	Jr07	Jr1DG00150900-RA	29162413	29165025					28654060																27259926
1512	13252	Jr1D	Jr07	Jr1DG00151000-RA	29172900	29176217										11194889
1513	13253	Jr1D	Jr07	Jr1DG00151100-RA	29268141	29268569											20382689										27847935
1514	13254	Jr1D	Jr07	Jr1DG00151200-RA	29284871	29286499																21436110					27867361																	9295261
1515	13255	Jr1D	Jr07	Jr1DG00151300-RA	29301998	29304242					33841847																			28273535
1516	13256	Jr1D	Jr07	Jr1DG00151400-RA	29339083	29339454															14157986																				22604837
1517	13257	Jr1D	Jr07	Jr1DG00151500-RA	29343141	29347325													2282637								27995594
1518	13258	Jr1D	Jr07	Jr1DG00151600-RA	29394782	29401187														19702214																						18194690
1519	13259	Jr1D	Jr07	Jr1DG00151700-RA	29401646	29402962									17411222																28123163
1520	13260	Jr1D	Jr07	Jr1DG00151800-RA	29408085	29412637																	17633764							7964550
1521	13261	Jr1D	Jr07	Jr1DG00151900-RA	29416616	29425983													7543793								28097562
1522	13262	Jr1D	Jr07	Jr1DG00152000-RA	29509106	29520759					29490165																28241489																				21017108
1523	13263	Jr1D	Jr07	Jr1DG00152100-RA	29619832	29621634																					28274086																				20967342
1524	13264	Jr1D	Jr07	Jr1DG00152200-RA	29637766	29642145																					28288085																				20967342
1525	13265	Jr1D	Jr07	Jr1DG00152300-RA	29653826	29658946						13260044															28326260																				20953222
1526	13266	Jr1D	Jr07	Jr1DG00152400-RA	29670682	29683300																					28345879																				20915175
1527	13267	Jr1D	Jr07	Jr1DG00152500-RA	29690945	29693257																		12900987													11520787
1528	13268	Jr1D	Jr07	Jr1DG00152600-RA	29708198	29708688						13235436															28381322																	6343552
1529	13269	Jr1D	Jr07	Jr1DG00152700-RA	29739582	29754931																					28397888																				21129969
1530	13270	Jr1D	Jr07	Jr1DG00152800-RA	29766933	29779847																					28425177																				21138854
1531	13271	Jr1D	Jr07	Jr1DG00152900-RA	29809173	29812671																					28467961																				21896517
1532	13272	Jr1D	Jr07	Jr1DG00153000-RA	29983140	29984056							34507917																			26273412
1533	13273	Jr1D	Jr07	Jr1DG00153100-RA	29997015	29997409					29997026																								19689134
1534	13274	Jr1D	Jr07	Jr1DG00153200-RA	30014537	30040545																					28635877																				21924402
1535	13275	Jr1D	Jr07	Jr1DG00153300-RA	30066489	30067833																				922716	13655158
1536	13276	Jr1D	Jr07	Jr1DG00153400-RA	30072140	30078129							10562366														28676496																				21967317
1537	13277	Jr1D	Jr07	Jr1DG00153500-RA	30114287	30115161						13051725															28694945																				21973654
1538	13278	Jr1D	Jr07	Jr1DG00153600-RA	30131621	30139261																					28731809																				21986539
1539	13279	Jr1D	Jr07	Jr1DG00153700-RA	30193299	30212324											18110300										28800891
1540	13280	Jr1D	Jr07	Jr1DG00153800-RA	30254122	30256350							41693598																41225414																		7495529
1541	13281	Jr1D	Jr07	Jr1DG00153900-RA	30265766	30266414															32870146																		11098793
1542	13282	Jr1D	Jr07	Jr1DG00154000-RA	30290730	30293842													7489680								28893256
1543	13283	Jr1D	Jr07	Jr1DG00154100-RA	30305962	30310326						12929113															28905946																				22071839
1544	13284	Jr1D	Jr07	Jr1DG00154200-RA	30331022	30339166																15357865					28917857
1545	13285	Jr1D	Jr07	Jr1DG00154300-RA	30339911	30348781										5146497											28924876																				22077795
1546	13286	Jr1D	Jr07	Jr1DG00154400-RA	30358589	30363334																					28957407																				22089860
1547	13287	Jr1D	Jr07	Jr1DG00154500-RA	30398945	30399429								17999653																						24439617
1548	13288	Jr1D	Jr07	Jr1DG00154600-RA	30418862	30430464																				19464543	29044402																				22104774
1549	13289	Jr1D	Jr07	Jr1DG00154700-RA	30464841	30484123					17943432																29083439																				22132088
1550	13290	Jr1D	Jr07	Jr1DG00154800-RA	30512517	30513816																		22139668									11138647
1551	13291	Jr1D	Jr07	Jr1DG00154900-RA	30521318	30539583						12869531															29122751																				22146323
1552	13292	Jr1D	Jr07	Jr1DG00155000-RA	30540465	30541871					44901541																29134733																				22146323
1553	13293	Jr1D	Jr07	Jr1DG00155100-RA	30545682	30551696						12857147															29139916																				22146323
1554	13294	Jr1D	Jr07	Jr1DG00155200-RA	30673108	30676657																					29230670																						19916202
1555	13295	Jr1D	Jr07	Jr1DG00155300-RA	30771910	30775348														17564561																			15189755
1556	13296	Jr1D	Jr07	Jr1DG00155400-RA	30793380	30805682																					29317588																				22272872
1557	13297	Jr1D	Jr07	Jr1DG00155500-RA	30816360	30827375																			10915500		29353908																				22272872
1558	13298	Jr1D	Jr07	Jr1DG00155600-RA	30922026	30929071					30927173																29467678																				22341410
1559	13299	Jr1D	Jr07	Jr1DG00155700-RA	31011973	31015522																					29546032																				22392732
1560	13300	Jr1D	Jr07	Jr1DG00155800-RA	31073411	31076632																	5205494				29582373																				22392732
1561	13301	Jr1D	Jr07	Jr1DG00155900-RA	31091818	31108055									17315222																									12692056
1562	13302	Jr1D	Jr07	Jr1DG00156000-RA	31112821	31113651							29132165														29607794
1563	13303	Jr1D	Jr07	Jr1DG00156100-RA	31115708	31120213																					29612092																				22368714
1564	13304	Jr1D	Jr07	Jr1DG00156200-RA	31125153	31128258					25027258																14416165
1565	13305	Jr1D	Jr07	Jr1DG00156300-RA	31128360	31129492															12800216						16269470
1566	13306	Jr1D	Jr07	Jr1DG00156400-RA	31130118	31134690															23292009						29621534
1567	13307	Jr1D	Jr07	Jr1DG00156500-RA	31229245	31232591										11194889
1568	13308	Jr1D	Jr07	Jr1DG00156600-RA	31237199	31240110						2016273																			17342950
1569	13309	Jr1D	Jr07	Jr1DG00156700-RA	31247902	31251202																4800761
1570	13310	Jr1D	Jr07	Jr1DG00156800-RA	31322015	31323355							9779694																						16043619
1571	13311	Jr1D	Jr07	Jr1DG00156900-RA	31323874	31326557														17660739															16038108
1572	13312	Jr1D	Jr07	Jr1DG00157000-RA	31335912	31341783							21026458																													5549092
1573	13313	Jr1D	Jr07	Jr1DG00157100-RA	31349556	31352906																			14709717
1574	13314	Jr1D	Jr07	Jr1DG00157200-RA	31596732	31599583															22049007												15192198
1575	13315	Jr1D	Jr07	Jr1DG00157300-RA	31647744	31650372					31643211																										16525314
1576	13316	Jr1D	Jr07	Jr1DG00157400-RA	31658798	31659697							8656515																8970315
1577	13317	Jr1D	Jr07	Jr1DG00157500-RA	31780539	31782925											9904594																19997747
1578	13318	Jr1D	Jr07	Jr1DG00157600-RA	31783184	31784755											9902767													17565867
1579	13319	Jr1D	Jr07	Jr1DG00157700-RA	31815842	31817763											18846357																18114418
1580	13320	Jr1D	Jr07	Jr1DG00157800-RA	31922090	31922396															18614800															20231758
1581	13321	Jr1D	Jr07	Jr1DG00157900-RA	31984858	31987547																			14578721		29798513
1582	13322	Jr1D	Jr07	Jr1DG00158000-RA	32019017	32019694									19358155															19712520
1583	13323	Jr1D	Jr07	Jr1DG00158100-RA	32019758	32021046															15826237													14301060
1584	13324	Jr1D	Jr07	Jr1DG00158200-RA	32024708	32026688									19097328																						11468950
1585	13325	Jr1D	Jr07	Jr1DG00158300-RA	32029908	32030628									14734914												29813329
1586	13326	Jr1D	Jr07	Jr1DG00158400-RA	32031917	32034737																		3172426																		10135303
1587	13327	Jr1D	Jr07	Jr1DG00158500-RA	32034771	32035424												8795728													33605276
1588	13328	Jr1D	Jr07	Jr1DG00158600-RA	32114426	32115746											26459617																									7541259
1589	13329	Jr1D	Jr07	Jr1DG00158700-RA	32193940	32201583						12621477															29952721																				22582037
1590	13330	Jr1D	Jr07	Jr1DG00158800-RA	32284794	32290154						12600910															30039248
1591	13331	Jr1D	Jr07	Jr1DG00158900-RA	32420977	32425596						12538876															30127260
1592	13332	Jr1D	Jr07	Jr1DG00159000-RA	32426990	32430765						12536456															30134048																				22635813
1593	13333	Jr1D	Jr07	Jr1DG00159100-RA	32434259	32436456												10812427																								8401709
1594	13334	Jr1D	Jr07	Jr1DG00159200-RA	32486620	32497111						12503323															30169173																				22643832
1595	13335	Jr1D	Jr07	Jr1DG00159300-RA	32634103	32634743																	17718740						11118207														6264420
1596	13336	Jr1D	Jr07	Jr1DG00159400-RA	32637977	32639690																	17715226				30241928
1597	13337	Jr1D	Jr07	Jr1DG00159500-RA	32639256	32642658																					30243400																				22669085
1598	13338	Jr1D	Jr07	Jr1DG00159600-RA	32668689	32669030																		11043134				18123018
1599	13339	Jr1D	Jr07	Jr1DG00159700-RA	32677640	32678161											21830731																4762707
1600	13340	Jr1D	Jr07	Jr1DG00159800-RA	32682580	32685015						12319083															30290255																				23226432
1601	13341	Jr1D	Jr07	Jr1DG00159900-RA	32772472	32775255					19665038																									19958219
1602	13342	Jr1D	Jr07	Jr1DG00160000-RA	32813198	32815819					6106866																5814143
1603	13343	Jr1D	Jr07	Jr1DG00160100-RA	32979899	32981515					32987575																30533149																				1148995
1604	13344	Jr1D	Jr07	Jr1DG00160200-RA	32987122	32991724						18530792															30533469																				1148995
1605	13345	Jr1D	Jr07	Jr1DG00160300-RA	32991573	32991903						18530785															30537249
1606	13346	Jr1D	Jr07	Jr1DG00160400-RA	33004943	33013321											17527553										30564286																			17237681
1607	13347	Jr1D	Jr07	Jr1DG00160500-RA	33022457	33035093						11944767															30586226																				23317514
1608	13348	Jr1D	Jr07	Jr1DG00160600-RA	33036635	33045248																					30600807																				23307090
1609	13349	Jr1D	Jr07	Jr1DG00160700-RA	33053124	33065218						12067509															30624683																				23297175
1610	13350	Jr1D	Jr07	Jr1DG00160800-RA	33074155	33075533													19626432								30644805
1611	13351	Jr1D	Jr07	Jr1DG00160900-RA	33099677	33108676						12089775															30655802																				23250771
1612	13352	Jr1D	Jr07	Jr1DG00161000-RA	33153521	33154744						18564301															31023491																				1163455
1613	13353	Jr1D	Jr07	Jr1DG00161100-RA	33210792	33214390						18587706															31127933																				1178875
1614	13354	Jr1D	Jr07	Jr1DG00161200-RA	33221604	33225583						18592631															31133618																				1183937
1615	13355	Jr1D	Jr07	Jr1DG00161300-RA	33241791	33248997																	21622779				31152518
1616	13356	Jr1D	Jr07	Jr1DG00161400-RA	33268328	33269125						18638656															31219814																				1295957
1617	13357	Jr1D	Jr07	Jr1DG00161500-RA	33272146	33273345								9237853																					29277620
1618	13358	Jr1D	Jr07	Jr1DG00161600-RA	33276257	33276932						18638656															31258192																				1295957
1619	13359	Jr1D	Jr07	Jr1DG00161700-RA	33278419	33284876					9512829																31264759
1620	13360	Jr1D	Jr07	Jr1DG00161800-RA	33293471	33294218					9510162																31276431																				1301718
1621	13361	Jr1D	Jr07	Jr1DG00161900-RA	33342698	33343274					33325527																9591747																				1295957
1622	13362	Jr1D	Jr07	Jr1DG00162000-RA	33353829	33356571						18681933															31298213																				1307369
1623	13363	Jr1D	Jr07	Jr1DG00162100-RA	33357062	33357674																					31301333																				1301718
1624	13364	Jr1D	Jr07	Jr1DG00162200-RA	33361531	33363927						18689415															31305849																				1312475
1625	13365	Jr1D	Jr07	Jr1DG00162300-RA	33365518	33380729					9480939																31309041																				1314896
1626	13366	Jr1D	Jr07	Jr1DG00162400-RA	33384626	33388030						18693820															31332949																				1380484
1627	13367	Jr1D	Jr07	Jr1DG00162500-RA	33402709	33404413												19333228									31365315
1628	13368	Jr1D	Jr07	Jr1DG00162600-RA	33404612	33405016	33404612	33405079	D					28460311													16773957
1629	13369	Jr1D	Jr07	Jr1DG00162700-RA	33405079	33405578								28459747													16774416																				2509331
1630	13370	Jr1D	Jr07	Jr1DG00162800-RA	33405657	33406043								28871688																			2813536
1631	13371	Jr1D	Jr07	Jr1DG00162900-RA	33413719	33415716																					31380095
1632	13372	Jr1D	Jr07	Jr1DG00163000-RA	33438545	33441097					33449861																31401293																				1413786
1633	13373	Jr1D	Jr07	Jr1DG00163100-RA	33445857	33451378					33438594																31404420																				1413786
1634	13374	Jr1D	Jr07	Jr1DG00163200-RA	33453150	33453728																					31411918
1635	13375	Jr1D	Jr07	Jr1DG00163300-RA	33454362	33458710															18257011						31413165
1636	13376	Jr1D	Jr07	Jr1DG00163400-RA	33461745	33464559																					31423395																				1421204
1637	13377	Jr1D	Jr07	Jr1DG00163500-RA	33465077	33469157												27939663									31426843
1638	13378	Jr1D	Jr07	Jr1DG00163600-RA	33507567	33508010							32374705														31460505
1639	13379	Jr1D	Jr07	Jr1DG00163700-RA	33540290	33547030						18746000															31490160																				1458292
1640	13380	Jr1D	Jr07	Jr1DG00163800-RA	33564926	33569489																		6631965			31516816																				1469777
1641	13381	Jr1D	Jr07	Jr1DG00163900-RA	33574942	33575295										15243729											31530555
1642	13382	Jr1D	Jr07	Jr1DG00164000-RA	33583773	33586193						18755374															31538202																				1481462
1643	13383	Jr1D	Jr07	Jr1DG00164100-RA	33588943	33595362						15952432																										7649055
1644	13384	Jr1D	Jr07	Jr1DG00164200-RA	33756889	33759266					33772178																31745163																				1527457
1645	13385	Jr1D	Jr07	Jr1DG00164300-RA	33772179	33779698					33756888																31745163																				1527457
1646	13386	Jr1D	Jr07	Jr1DG00164400-RA	33813450	33814681						18807589															31790854																				1539367
1647	13387	Jr1D	Jr07	Jr1DG00164500-RA	33835247	33836112								33788006													31802414
1648	13388	Jr1D	Jr07	Jr1DG00164600-RA	33837772	33838786								20594374													31809492
1649	13389	Jr1D	Jr07	Jr1DG00164700-RA	33841658	33842410																				13429284					31032867
1650	13390	Jr1D	Jr07	Jr1DG00164800-RA	33861653	33865152																					31816004																				1558829
1651	13391	Jr1D	Jr07	Jr1DG00164900-RA	33866288	33870417																					31820906																				1575485
1652	13392	Jr1D	Jr07	Jr1DG00165000-RA	33870927	33877774																					31825338																				1602118
1653	13393	Jr1D	Jr07	Jr1DG00165100-RA	33935402	33938717						18867941															31862548																				1650303
1654	13394	Jr1D	Jr07	Jr1DG00165200-RA	33999759	34015117						18939660															31929900																				1683017
1655	13395	Jr1D	Jr07	Jr1DG00165300-RA	34071651	34078128						19031739															31984294
1656	13396	Jr1D	Jr07	Jr1DG00165400-RA	34080256	34084745						19049168															31992694
1657	13397	Jr1D	Jr07	Jr1DG00165500-RA	34086924	34098353						19057548															32000539																				1814420
1658	13398	Jr1D	Jr07	Jr1DG00165600-RA	34157269	34164057																					32074632																				2906780
1659	13399	Jr1D	Jr07	Jr1DG00165700-RA	34179803	34190812						19127578															32097289																				2962423
1660	13400	Jr1D	Jr07	Jr1DG00165800-RA	34191718	34204131						19148900															32108811																				2972087
1661	13401	Jr1D	Jr07	Jr1DG00165900-RA	34250219	34256332																					32194217																				2993281
1662	13402	Jr1D	Jr07	Jr1DG00166000-RA	34280981	34284949																					32218094																				3001169
1663	13403	Jr1D	Jr07	Jr1DG00166100-RA	34288651	34291870																					32224924																				3006672
1664	13404	Jr1D	Jr07	Jr1DG00166200-RA	34306546	34322298																581441					32239588																				3217986
1665	13405	Jr1D	Jr07	Jr1DG00166300-RA	34332773	34340660						19178072															32262457																				3203018
1666	13406	Jr1D	Jr07	Jr1DG00166400-RA	34395911	34398461						19216130																18740920
1667	13407	Jr1D	Jr07	Jr1DG00166500-RA	34434596	34436851						16891326															32387895
1668	13408	Jr1D	Jr07	Jr1DG00166600-RA	34439897	34441506								10160651													32394929																				3158391
1669	13409	Jr1D	Jr07	Jr1DG00166700-RA	34443533	34449084																					32398751																				3151744
1670	13410	Jr1D	Jr07	Jr1DG00166800-RA	34449926	34453169						19252708															32405099																				3146999
1671	13411	Jr1D	Jr07	Jr1DG00166900-RA	34471165	34471728						19282686															32423160																				24544063
1672	13412	Jr1D	Jr07	Jr1DG00167000-RA	34472228	34473463																					32424368																						2806880
1673	13413	Jr1D	Jr07	Jr1DG00167100-RA	34498252	34506900						19312359															32453852																				3086199
1674	13414	Jr1D	Jr07	Jr1DG00167200-RA	34503458	34506711						19320314															32459154																				3075715
1675	13415	Jr1D	Jr07	Jr1DG00167300-RA	34507973	34512134						19326000															32462917																				3068210
1676	13416	Jr1D	Jr07	Jr1DG00167400-RA	34531870	34532337																					32483133
1677	13417	Jr1D	Jr07	Jr1DG00167500-RA	34532506	34533324																					32483770																						14023001
1678	13418	Jr1D	Jr07	Jr1DG00167600-RA	34559038	34561332							30726749																													8688937							2716304
1679	13419	Jr1D	Jr07	Jr1DG00167700-RA	34625543	34638167						19369314																18885688																			3031098
1680	13420	Jr1D	Jr07	Jr1DG00167800-RA	34662689	34664191									3311284																							3180434									3023194
1681	13421	Jr1D	Jr07	Jr1DG00167900-RA	34685655	34694038						19383722															32599604																				3254195
1682	13422	Jr1D	Jr07	Jr1DG00168000-RA	34699552	34718322						19418684															32615477																				3279943
1683	13423	Jr1D	Jr07	Jr1DG00168100-RA	34721356	34724190						27858670															32639783																				3307669
1684	13424	Jr1D	Jr07	Jr1DG00168200-RA	34739604	34755381						19455443															32665357																				3311939
1685	13425	Jr1D	Jr07	Jr1DG00168300-RA	34794403	34804088						19474160															32724249																				3360724
1686	13426	Jr1D	Jr07	Jr1DG00168400-RA	34823507	34831415																					32762914																				3389001
1687	13427	Jr1D	Jr07	Jr1DG00168500-RA	34873550	34887798						19487356															32804255
1688	13428	Jr1D	Jr07	Jr1DG00168600-RA	34897896	34901107																					32822453																				3423538
1689	13429	Jr1D	Jr07	Jr1DG00168700-RA	34936906	34948546																					32848274																				3447664
1690	13430	Jr1D	Jr07	Jr1DG00168800-RA	34949137	34958783																					32865699																				3456994
1691	13431	Jr1D	Jr07	Jr1DG00168900-RA	35009647	35014668										617108																					22892419
1692	13432	Jr1D	Jr07	Jr1DG00169000-RA	35025017	35038155								19744901																					20748150
1693	13433	Jr1D	Jr07	Jr1DG00169100-RA	35039947	35041227						19560504															32944257																				3485752
1694	13434	Jr1D	Jr07	Jr1DG00169200-RA	35055471	35063927						19574270															32953884																				3495045
1695	13435	Jr1D	Jr07	Jr1DG00169300-RA	35065432	35071391						19609690															32963368																				3504871
1696	13436	Jr1D	Jr07	Jr1DG00169400-RA	35077545	35080720						19618636															32974521																				3518865
1697	13437	Jr1D	Jr07	Jr1DG00169500-RA	35082108	35083225						19641397															32985611																				3539744
1698	13438	Jr1D	Jr07	Jr1DG00169600-RA	35116791	35119631						19665490															33011898																				3549321
1699	13439	Jr1D	Jr07	Jr1DG00169700-RA	35136507	35139970						19677927															33068394																				3584705
1700	13440	Jr1D	Jr07	Jr1DG00169800-RA	35144969	35150100						19690641															33075897																				3594893
1701	13441	Jr1D	Jr07	Jr1DG00169900-RA	35160904	35164316																					33103879																				3615706
1702	13442	Jr1D	Jr07	Jr1DG00170000-RA	35165117	35169908											22492533										33109492																				3627458
1703	13443	Jr1D	Jr07	Jr1DG00170100-RA	35228790	35233623												29073072									33145468																				3676950
1704	13444	Jr1D	Jr07	Jr1DG00170200-RA	35235418	35239646																					33151944																				3685000
1705	13445	Jr1D	Jr07	Jr1DG00170300-RA	35248857	35252710						19741493															33167993																				3702252
1706	13446	Jr1D	Jr07	Jr1DG00170400-RA	35254743	35261954						19758418															33178407																				3710369
1707	13447	Jr1D	Jr07	Jr1DG00170500-RA	35266544	35267654					35333865																33211096																				3803512
1708	13448	Jr1D	Jr07	Jr1DG00170600-RA	35267835	35268221					35335173																33212413																				3803512
1709	13449	Jr1D	Jr07	Jr1DG00170700-RA	35270540	35278396	19830539	19819693	A			19830539															33215646																				3809768
1710	13450	Jr1D	Jr07	Jr1DG00170800-RA	35305566	35311392						19819693															33245711																				3759485
1711	13451	Jr1D	Jr07	Jr1DG00170900-RA	35327532	35329372																					33253838																				3793982
1712	13452	Jr1D	Jr07	Jr1DG00171000-RA	35332606	35335560					35266412																33259011																				3803512
1713	13453	Jr1D	Jr07	Jr1DG00171100-RA	35337543	35342124						19837522															33264031																				3820377
1714	13454	Jr1D	Jr07	Jr1DG00171200-RA	35397926	35398451																					33316623
1715	13455	Jr1D	Jr07	Jr1DG00171300-RA	35400402	35405393						19846839															33320226																				3851155
1716	13456	Jr1D	Jr07	Jr1DG00171400-RA	35413805	35416673						19864696															33348931																				3870662
1717	13457	Jr1D	Jr07	Jr1DG00171500-RA	35418473	35423231						19880090															33353123
1718	13458	Jr1D	Jr07	Jr1DG00171600-RA	35436176	35438766						19892771															33370475																				3885149
1719	13459	Jr1D	Jr07	Jr1DG00171700-RA	35445752	35455029						19893634															33377896																				3885149
1720	13460	Jr1D	Jr07	Jr1DG00171800-RA	35464919	35469089							27341865														33398022																				3900557
1721	13461	Jr1D	Jr07	Jr1DG00171900-RA	35494705	35501713						19940773															33422383																				3929621
1722	13462	Jr1D	Jr07	Jr1DG00172000-RA	35505069	35506232						19949287															33433182																				3943020
1723	13463	Jr1D	Jr07	Jr1DG00172100-RA	35517324	35522202																	5089535										14721178
1724	13464	Jr1D	Jr07	Jr1DG00172200-RA	35522845	35526233												1981649									33442105																				3956953
1725	13465	Jr1D	Jr07	Jr1DG00172300-RA	35527247	35530935						19970474															33446715																				3961007
1726	13466	Jr1D	Jr07	Jr1DG00172400-RA	35554262	35557171								16947556													33469368																				3999815
1727	13467	Jr1D	Jr07	Jr1DG00172500-RA	35557689	35561405																					33472767																				4003640
1728	13468	Jr1D	Jr07	Jr1DG00172600-RA	35561815	35570443																					33481557																				4007203
1729	13469	Jr1D	Jr07	Jr1DG00172700-RA	35572865	35577840						20007319															33493035																				4007203
1730	13470	Jr1D	Jr07	Jr1DG00172800-RA	35593686	35595655																					33522992																				4032054
1731	13471	Jr1D	Jr07	Jr1DG00172900-RA	35596565	35602142						20041998															33527366
1732	13472	Jr1D	Jr07	Jr1DG00173000-RA	35647173	35654962																					33603602																				4073696
1733	13473	Jr1D	Jr07	Jr1DG00173100-RA	35656300	35662614						16999067															33635070																				4088416
1734	13474	Jr1D	Jr07	Jr1DG00173200-RA	35674750	35680120																					33654111																				4097241
1735	13475	Jr1D	Jr07	Jr1DG00173300-RA	35680281	35682857						20070142															33660503																				4115615
1736	13476	Jr1D	Jr07	Jr1DG00173400-RA	35711490	35712442						20098837															33696874																				4133108
1737	13477	Jr1D	Jr07	Jr1DG00173500-RA	35713259	35717600						20101063															33698913																				4134799
1738	13478	Jr1D	Jr07	Jr1DG00173600-RA	35724533	35728934						20112813															33714221																				4144869
1739	13479	Jr1D	Jr07	Jr1DG00173700-RA	35741804	35745597						20127676															33725982																				4144869
1740	13480	Jr1D	Jr07	Jr1DG00173800-RA	35748462	35751785						20136301															33731934																				4177158
1741	13481	Jr1D	Jr07	Jr1DG00173900-RA	35753469	35756213																					33738251
1742	13482	Jr1D	Jr07	Jr1DG00174000-RA	35767850	35775541											21679070										33749479																						1781896
1743	13483	Jr1D	Jr07	Jr1DG00174100-RA	35776386	35784576						20143932															33759458																				4205509
1744	13484	Jr1D	Jr07	Jr1DG00174200-RA	35788525	35792125					35811859																33770833																						1683603
1745	13485	Jr1D	Jr07	Jr1DG00174300-RA	35811647	35815313					35788736																33770833																				4221453
1746	13486	Jr1D	Jr07	Jr1DG00174400-RA	35829536	35833224					35788736																33798155																				4221453
1747	13487	Jr1D	Jr07	Jr1DG00174500-RA	35835357	35847026					35829856																33804261																				4221453
1748	13488	Jr1D	Jr07	Jr1DG00174600-RA	35848786	35853031					35829852																33818594																				4221453
1749	13489	Jr1D	Jr07	Jr1DG00174700-RA	35853721	35860727					35859699																33823963																				4226908
1750	13490	Jr1D	Jr07	Jr1DG00174800-RA	35860818	35861202					35855438																33825456
1751	13491	Jr1D	Jr07	Jr1DG00174900-RA	35863089	35870545																			9228593											30932193
1752	13492	Jr1D	Jr07	Jr1DG00175000-RA	35882705	35893099						20173280															33869102																				4243860
1753	13493	Jr1D	Jr07	Jr1DG00175100-RA	35946935	35952995						20247590															33929297																				4296750
1754	13494	Jr1D	Jr07	Jr1DG00175200-RA	35958602	35966021																				13429164				14519042
1755	13495	Jr1D	Jr07	Jr1DG00175300-RA	35980143	35981135						20276916															33957387																				4315656
1756	13496	Jr1D	Jr07	Jr1DG00175400-RA	36028026	36041727						20302220															33998253																				4334243
1757	13497	Jr1D	Jr07	Jr1DG00175500-RA	36046837	36049460						20318924															34006881																				4355346
1758	13498	Jr1D	Jr07	Jr1DG00175600-RA	36056735	36065592						20325618															34014732																				4367947
1759	13499	Jr1D	Jr07	Jr1DG00175700-RA	36066854	36067234						20338634															34029883
1760	13500	Jr1D	Jr07	Jr1DG00175800-RA	36074540	36075467								32783029														8565190
1761	13501	Jr1D	Jr07	Jr1DG00175900-RA	36079519	36084530						20343800															34034328																				4385231
1762	13502	Jr1D	Jr07	Jr1DG00176000-RA	36088988	36091590						20358530															34044549																				4417474
1763	13503	Jr1D	Jr07	Jr1DG00176100-RA	36171792	36173620																					34101187																				4441484
1764	13504	Jr1D	Jr07	Jr1DG00176200-RA	36178958	36182356						20379657															34109224																				4446641
1765	13505	Jr1D	Jr07	Jr1DG00176300-RA	36238690	36241282																					34195745																				4462134
1766	13506	Jr1D	Jr07	Jr1DG00176400-RA	36256439	36260664						20397786															34211654																				4484044
1767	13507	Jr1D	Jr07	Jr1DG00176500-RA	36283257	36284853																					34230369
1768	13508	Jr1D	Jr07	Jr1DG00176600-RA	36296605	36300342						20419529															34237168																				4510252
1769	13509	Jr1D	Jr07	Jr1DG00176700-RA	36305453	36311820						20425482															34244153																				4515440
1770	13510	Jr1D	Jr07	Jr1DG00176800-RA	36313643	36314806						20429348															34253003																				4531079
1771	13511	Jr1D	Jr07	Jr1DG00176900-RA	36326070	36326994															2441777										16099908
1772	13512	Jr1D	Jr07	Jr1DG00177000-RA	36327431	36327922																	21085437												16496324														20590459
1773	13513	Jr1D	Jr07	Jr1DG00177100-RA	36330617	36333011						20437254															34265870																				4535668
1774	13514	Jr1D	Jr07	Jr1DG00177200-RA	36334973	36338411						20451017															34271125																				4540077
1775	13515	Jr1D	Jr07	Jr1DG00177300-RA	36341196	36343801																					34275778																				2435658
1776	13516	Jr1D	Jr07	Jr1DG00177400-RA	36343788	36347892						20456121															34278860																				4549693
1777	13517	Jr1D	Jr07	Jr1DG00177500-RA	36355247	36359371																					34335962																				4554257
1778	13518	Jr1D	Jr07	Jr1DG00177600-RA	36360943	36366671								33921586													34341769																				4559702
1779	13519	Jr1D	Jr07	Jr1DG00177700-RA	36369174	36372136						20473637															34351345																				4600909
1780	13520	Jr1D	Jr07	Jr1DG00177800-RA	36393873	36396919														31914344							34367248
1781	13521	Jr1D	Jr07	Jr1DG00177900-RA	36397141	36400522						20474819															34370876																				4607597
1782	13522	Jr1D	Jr07	Jr1DG00178000-RA	36428014	36430620						20481990															34405407
1783	13523	Jr1D	Jr07	Jr1DG00178100-RA	36430775	36431038						20484954															34408942																				4619229
1784	13524	Jr1D	Jr07	Jr1DG00178200-RA	36432011	36432586																18669648											31642236
1785	13525	Jr1D	Jr07	Jr1DG00178300-RA	36432608	36432940																18670259											31642678
1786	13526	Jr1D	Jr07	Jr1DG00178400-RA	36489139	36492638						20544491															34439154
1787	13527	Jr1D	Jr07	Jr1DG00178500-RA	36493269	36505324						20546899															34442302																				4705770
1788	13528	Jr1D	Jr07	Jr1DG00178600-RA	36570746	36573470																		20448765			34501547
1789	13529	Jr1D	Jr07	Jr1DG00178700-RA	36579948	36581095					36566906																34510689
1790	13530	Jr1D	Jr07	Jr1DG00178800-RA	36580189	36580834													31866766												4626175
1791	13531	Jr1D	Jr07	Jr1DG00178900-RA	36581060	36581407					36567488																34511295																				4744436
1792	13532	Jr1D	Jr07	Jr1DG00179000-RA	36583287	36595670						20578815															34513748																				4748334
1793	13533	Jr1D	Jr07	Jr1DG00179100-RA	36600233	36600742						20600823															34542080																				4768522
1794	13534	Jr1D	Jr07	Jr1DG00179200-RA	36600763	36601941																15626302					34542611																			4457279
1795	13535	Jr1D	Jr07	Jr1DG00179300-RA	36602158	36602871							21179137														34543970
1796	13536	Jr1D	Jr07	Jr1DG00179400-RA	36603124	36611221						20602060															34548187																				4768522
1797	13537	Jr1D	Jr07	Jr1DG00179500-RA	36637475	36653452						20619987															34571675																				4794317
1798	13538	Jr1D	Jr07	Jr1DG00179600-RA	36657468	36670703						20647545															34588836																				4804236
1799	13539	Jr1D	Jr07	Jr1DG00179700-RA	36673691	36687130						20659780															34609009																				4831093
1800	13540	Jr1D	Jr07	Jr1DG00179800-RA	36687135	36688945						20672989															34622533																				4860981
1801	13541	Jr1D	Jr07	Jr1DG00179900-RA	36694090	36694831						20680207															34629434																				4868680
1802	13542	Jr1D	Jr07	Jr1DG00180000-RA	36703830	36707207											22371428												35962630
1803	13543	Jr1D	Jr07	Jr1DG00180100-RA	36707252	36707716							36650991																35962114																3836734
1804	13544	Jr1D	Jr07	Jr1DG00180200-RA	36725629	36726424																			8073735		34671467
1805	13545	Jr1D	Jr07	Jr1DG00180300-RA	36734004	36739926						20692518															34679675																				4894750
1806	13546	Jr1D	Jr07	Jr1DG00180400-RA	36749809	36756686						20707594															34695123																				4912438
1807	13547	Jr1D	Jr07	Jr1DG00180500-RA	36774839	36779719						20732551															34714689
1808	13548	Jr1D	Jr07	Jr1DG00180600-RA	36789940	36792746																					34725846																				4948289
1809	13549	Jr1D	Jr07	Jr1DG00180700-RA	36821946	36824984						20749819															34746718																				4962405
1810	13550	Jr1D	Jr07	Jr1DG00180800-RA	36841351	36842355						7912436																7800189
1811	13551	Jr1D	Jr07	Jr1DG00180900-RA	36848008	36851925																					34758590																				5092692
1812	13552	Jr1D	Jr07	Jr1DG00181000-RA	36854406	36858545						20782512															34765470																				5108616
1813	13553	Jr1D	Jr07	Jr1DG00181100-RA	36881255	36881784																					34783966
1814	13554	Jr1D	Jr07	Jr1DG00181200-RA	36882941	36890681																					34786830																				5127093
1815	13555	Jr1D	Jr07	Jr1DG00181300-RA	36927097	36930644											717048										34844828																				5145293
1816	13556	Jr1D	Jr07	Jr1DG00181400-RA	36952498	36957045																	17723927				34863364																						1117072
1817	13557	Jr1D	Jr07	Jr1DG00181500-RA	36960384	36960722						20842516															34882545																				5188839
1818	13558	Jr1D	Jr07	Jr1DG00181600-RA	36960981	36967799						20843110															34883130																						1096084
1819	13559	Jr1D	Jr07	Jr1DG00181700-RA	36969708	36976468						20852847															34890753																				5203551
1820	13560	Jr1D	Jr07	Jr1DG00181800-RA	36977247	36977943																					34895472																				5209750
1821	13561	Jr1D	Jr07	Jr1DG00181900-RA	36978884	36981376																			1455297		34897549																						1096084
1822	13562	Jr1D	Jr07	Jr1DG00182000-RA	36989100	36991636						20862609															34912136																				5228981
1823	13563	Jr1D	Jr07	Jr1DG00182100-RA	36999262	37007135						20880350															34921765																				5228981
1824	13564	Jr1D	Jr07	Jr1DG00182200-RA	37008975	37012281																					34930878																						15847833
1825	13565	Jr1D	Jr07	Jr1DG00182300-RA	37018214	37024012											787581										34941241
1826	13566	Jr1D	Jr07	Jr1DG00182400-RA	37026960	37029501	20914967	20909937	A			20914967															34954533																				5265547
1827	13567	Jr1D	Jr07	Jr1DG00182500-RA	37036016	37036738						20909937															34963954																				5284997
1828	13568	Jr1D	Jr07	Jr1DG00182600-RA	37048144	37049733						20921562															34981883																				5290150
1829	13569	Jr1D	Jr07	Jr1DG00182700-RA	37055418	37057060					2006422																34984762																				5292307
1830	13570	Jr1D	Jr07	Jr1DG00182800-RA	37066607	37068778																					34995556																				5307187
1831	13571	Jr1D	Jr07	Jr1DG00182900-RA	37075645	37080333						20929695															35009551																				5318274
1832	13572	Jr1D	Jr07	Jr1DG00183000-RA	37088789	37093821																					35020688																				5339503
1833	13573	Jr1D	Jr07	Jr1DG00183100-RA	37116084	37118870																					35049682																				5347965
1834	13574	Jr1D	Jr07	Jr1DG00183200-RA	37135963	37136915					37156235																35079133
1835	13575	Jr1D	Jr07	Jr1DG00183300-RA	37154192	37157191					37135962																35079133																				5352211
1836	13576	Jr1D	Jr07	Jr1DG00183400-RA	37175304	37185838						20971973															35119184																				5364057
1837	13577	Jr1D	Jr07	Jr1DG00183500-RA	37187768	37190583						20982030															35133478																						1072564
1838	13578	Jr1D	Jr07	Jr1DG00183600-RA	37230361	37235715																					35183685																				5399371
1839	13579	Jr1D	Jr07	Jr1DG00183700-RA	37254278	37257253															9118876						35202081																				5426550
1840	13580	Jr1D	Jr07	Jr1DG00183800-RA	37257776	37259568						21003696															35206053																						1053379
1841	13581	Jr1D	Jr07	Jr1DG00183900-RA	37261002	37263151						21009087															35208925																						1048220
1842	13582	Jr1D	Jr07	Jr1DG00184000-RA	37277949	37280083						21018575															35222578																				1710651
1843	13583	Jr1D	Jr07	Jr1DG00184100-RA	37288703	37290955						21023802															35235324																				24089120
1844	13584	Jr1D	Jr07	Jr1DG00184200-RA	37295590	37296813																					35242603
1845	13585	Jr1D	Jr07	Jr1DG00184300-RA	37299153	37299530						21079869															35246187
1846	13586	Jr1D	Jr07	Jr1DG00184400-RA	37299561	37299956						21080289															35246602																				24119279
1847	13587	Jr1D	Jr07	Jr1DG00184500-RA	37308391	37316706									613139												35255289																				24126799
1848	13588	Jr1D	Jr07	Jr1DG00184600-RA	37348419	37348761											1796863										35289811
1849	13589	Jr1D	Jr07	Jr1DG00184700-RA	37352178	37359629					6628753																				16099851															6844647
1850	13590	Jr1D	Jr07	Jr1DG00184800-RA	37361892	37363008						18910298															35294911
1851	13591	Jr1D	Jr07	Jr1DG00184900-RA	37363667	37379441																					35296834																				24139971
1852	13592	Jr1D	Jr07	Jr1DG00185000-RA	37387155	37387547																					35312867
1853	13593	Jr1D	Jr07	Jr1DG00185100-RA	37404156	37417877											25016149										35319027																				24170572
1854	13594	Jr1D	Jr07	Jr1DG00185200-RA	37423039	37430686									35545250												35332284																				24170572
1855	13595	Jr1D	Jr07	Jr1DG00185300-RA	37431227	37431442									35429852												35340563
1856	13596	Jr1D	Jr07	Jr1DG00185400-RA	37432765	37433566							19996238														35342092
1857	13597	Jr1D	Jr07	Jr1DG00185500-RA	37433923	37451026																					35350496																				24170572
1858	13598	Jr1D	Jr07	Jr1DG00185600-RA	37451687	37453371						21090575															35359000
1859	13599	Jr1D	Jr07	Jr1DG00185700-RA	37471355	37473766						21090663															35379823
1860	13600	Jr1D	Jr07	Jr1DG00185800-RA	37488918	37492790						21099787															35403035																				24201071
1861	13601	Jr1D	Jr07	Jr1DG00185900-RA	37493701	37494785																					35406595																				24207274
1862	13602	Jr1D	Jr07	Jr1DG00186000-RA	37505457	37515809																					35415896																				24209211
1863	13603	Jr1D	Jr07	Jr1DG00186100-RA	37517131	37524025						21104734															35427818																				23891152
1864	13604	Jr1D	Jr07	Jr1DG00186200-RA	37529429	37532911						21117217															35440042																				23880484
1865	13605	Jr1D	Jr07	Jr1DG00186300-RA	37535294	37540272																					35445833																				23866670
1866	13606	Jr1D	Jr07	Jr1DG00186400-RA	37542163	37552256						21136890															35452857																				23827252
1867	13607	Jr1D	Jr07	Jr1DG00186500-RA	37553020	37569177						21143067															35464055																				23827252
1868	13608	Jr1D	Jr07	Jr1DG00186600-RA	37571774	37574780																					35486520
1869	13609	Jr1D	Jr07	Jr1DG00186700-RA	37577816	37579751					37793524																35531571																22097588
1870	13610	Jr1D	Jr07	Jr1DG00186800-RA	37592915	37598425						21172843															35544438																				23820102
1871	13611	Jr1D	Jr07	Jr1DG00186900-RA	37599500	37604426						21179128															35554735																				23815690
1872	13612	Jr1D	Jr07	Jr1DG00187000-RA	37624264	37626080					40521742																35576246
1873	13613	Jr1D	Jr07	Jr1DG00187100-RA	37627943	37630035					38698333																35584357
1874	13614	Jr1D	Jr07	Jr1DG00187200-RA	37686222	37688476	17278475	17277612	D			17278475																16682191																			2561355
1875	13615	Jr1D	Jr07	Jr1DG00187300-RA	37688522	37688830						17277612																16681837
1876	13616	Jr1D	Jr07	Jr1DG00187400-RA	37721532	37731643																	3626235				35696195																				23741225
1877	13617	Jr1D	Jr07	Jr1DG00187500-RA	37739649	37752290																					35710348																				23741225
1878	13618	Jr1D	Jr07	Jr1DG00187600-RA	37755890	37761505																					35721833																				23726305
1879	13619	Jr1D	Jr07	Jr1DG00187700-RA	37761419	37763859						21236964															35729516																				23707921
1880	13620	Jr1D	Jr07	Jr1DG00187800-RA	37767164	37770336					51207406																35731198
1881	13621	Jr1D	Jr07	Jr1DG00187900-RA	37771755	37773068					37802949																35736415																				23549425
1882	13622	Jr1D	Jr07	Jr1DG00188000-RA	37778935	37779661													9774487																10123920
1883	13623	Jr1D	Jr07	Jr1DG00188100-RA	37802569	37803717						21288025															35794857																				23590739
1884	13624	Jr1D	Jr07	Jr1DG00188200-RA	37806036	37809009					37806047																35801859
1885	13625	Jr1D	Jr07	Jr1DG00188300-RA	37837471	37837716						21316501															35814685
1886	13626	Jr1D	Jr07	Jr1DG00188400-RA	37840116	37840334						21323234															35817192
1887	13627	Jr1D	Jr07	Jr1DG00188500-RA	37842712	37848512						21328582															35820377																			17179503
1888	13628	Jr1D	Jr07	Jr1DG00188600-RA	37850715	37856140																	9855744				35831163																				23476504
1889	13629	Jr1D	Jr07	Jr1DG00188700-RA	37858561	37861050																					35839420																				23471448
1890	13630	Jr1D	Jr07	Jr1DG00188800-RA	37861872	37872618						21344031															35842921																				23463411
1891	13631	Jr1D	Jr07	Jr1DG00188900-RA	37874090	37885058																					35868405																				16868288
1892	13632	Jr1D	Jr07	Jr1DG00189000-RA	37901044	37904312						21355855															35886527																				23457927
1893	13633	Jr1D	Jr07	Jr1DG00189100-RA	37910895	37917045						21371802															35895042																				23448149
1894	13634	Jr1D	Jr07	Jr1DG00189200-RA	37919095	37922222																			1341638		35910573																				23407514
1895	13635	Jr1D	Jr07	Jr1DG00189300-RA	37924770	37927258						21377383															35916395
1896	13636	Jr1D	Jr07	Jr1DG00189400-RA	37932006	37939914									30971701												35923555																				23397413
1897	13637	Jr1D	Jr07	Jr1DG00189500-RA	37943007	37947124					37970930																35941318
1898	13638	Jr1D	Jr07	Jr1DG00189600-RA	37960398	37963507					37999455																35976206
1899	13639	Jr1D	Jr07	Jr1DG00189700-RA	37999410	38002497					37960437																35976223
1900	13640	Jr1D	Jr07	Jr1DG00189800-RA	38041392	38047662														9414509									8941779
1901	13641	Jr1D	Jr07	Jr1DG00189900-RA	38059445	38063442					37960397																35976206
1902	13642	Jr1D	Jr07	Jr1DG00190000-RA	38067397	38071967												6310882														16444727
1903	13643	Jr1D	Jr07	Jr1DG00190100-RA	38114132	38127006						21391274															36014315																				10470707
1904	13644	Jr1D	Jr07	Jr1DG00190200-RA	38127873	38129991							42801025														36027746																						8070762
1905	13645	Jr1D	Jr07	Jr1DG00190300-RA	38144272	38166748							42752972														36040607																						8035427
1906	13646	Jr1D	Jr07	Jr1DG00190400-RA	38179066	38180058						21416357															36072377
1907	13647	Jr1D	Jr07	Jr1DG00190500-RA	38183688	38188917						21426846															36078430
1908	13648	Jr1D	Jr07	Jr1DG00190600-RA	38211131	38214963						21440073															36109023
1909	13649	Jr1D	Jr07	Jr1DG00190700-RA	38216227	38216704					38236920																36113685
1910	13650	Jr1D	Jr07	Jr1DG00190800-RA	38217962	38218348					38227082																		7238125
1911	13651	Jr1D	Jr07	Jr1DG00190900-RA	38232313	38237398					38216049																36113510
1912	13652	Jr1D	Jr07	Jr1DG00191000-RA	38255367	38269699													20022126								36123763
1913	13653	Jr1D	Jr07	Jr1DG00191100-RA	38257797	38258264																				11748824	36126174
1914	13654	Jr1D	Jr07	Jr1DG00191200-RA	38278084	38280592																					36142885
1915	13655	Jr1D	Jr07	Jr1DG00191300-RA	38281480	38289518																	7267957				36146091
1916	13656	Jr1D	Jr07	Jr1DG00191400-RA	38300965	38302466							42665946														36159648																					7240084
1917	13657	Jr1D	Jr07	Jr1DG00191500-RA	38308167	38317430					28281720																36170568																				10088505
1918	13658	Jr1D	Jr07	Jr1DG00191600-RA	38327702	38331712					16107354																										15246975
1919	13659	Jr1D	Jr07	Jr1DG00191700-RA	38344141	38348716					38338934																36188906																				10014087
1920	13660	Jr1D	Jr07	Jr1DG00191800-RA	38352851	38356910																	17315592				36197378																				9996138
1921	13661	Jr1D	Jr07	Jr1DG00191900-RA	38361118	38362494						21653445															36205957																				9921390
1922	13662	Jr1D	Jr07	Jr1DG00192000-RA	38378161	38380319						21666302															36235816																				9854039
1923	13663	Jr1D	Jr07	Jr1DG00192100-RA	38382027	38386571																					36239013																				9849941
1924	13664	Jr1D	Jr07	Jr1DG00192200-RA	38394526	38396789												10234226																10466261															3524633
1925	13665	Jr1D	Jr07	Jr1DG00192300-RA	38422556	38423921						19159103															36275389																				9803723
1926	13666	Jr1D	Jr07	Jr1DG00192400-RA	38426066	38437200																					36279867																				9763795
1927	13667	Jr1D	Jr07	Jr1DG00192500-RA	38437867	38439224						21717241															36286331																				9759208
1928	13668	Jr1D	Jr07	Jr1DG00192600-RA	38439602	38442008						21718936															36288042																				9748664
1929	13669	Jr1D	Jr07	Jr1DG00192700-RA	38443295	38471500								20901601													36297852																				9637019
1930	13670	Jr1D	Jr07	Jr1DG00192800-RA	38483107	38484472																				16321957				15913187
1931	13671	Jr1D	Jr07	Jr1DG00192900-RA	38486197	38487764																					36332853																				9596528
1932	13672	Jr1D	Jr07	Jr1DG00193000-RA	38492763	38505978						21748819															36352028
1933	13673	Jr1D	Jr07	Jr1DG00193100-RA	38508581	38511814						21762186															36364407																				9458704
1934	13674	Jr1D	Jr07	Jr1DG00193200-RA	38525000	38526256																		6863308																6378971								7007487
1935	13675	Jr1D	Jr07	Jr1DG00193300-RA	38538350	38543970							42500221														36405198																				9421142
1936	13676	Jr1D	Jr07	Jr1DG00193400-RA	38553265	38558492						21792970															36415703																				9402569
1937	13677	Jr1D	Jr07	Jr1DG00193500-RA	38559552	38563511						21801265															36422696																				9396155
1938	13678	Jr1D	Jr07	Jr1DG00193600-RA	38601059	38603106						21825811															36468182																				9307254
1939	13679	Jr1D	Jr07	Jr1DG00193700-RA	38605266	38619264						21830383															36471856																				9290311
1940	13680	Jr1D	Jr07	Jr1DG00193800-RA	38636290	38640137						21851112															36499542																				9257999
1941	13681	Jr1D	Jr07	Jr1DG00193900-RA	38651688	38654170						21860937															36509051																				9248643
1942	13682	Jr1D	Jr07	Jr1DG00194000-RA	38657411	38661059						21866836															36516792																				9223137
1943	13683	Jr1D	Jr07	Jr1DG00194100-RA	38661061	38663299																					36519962																				9220874
1944	13684	Jr1D	Jr07	Jr1DG00194200-RA	38664539	38667263						21870175															36529679																				9208762
1945	13685	Jr1D	Jr07	Jr1DG00194300-RA	38667719	38668578						21875731															36533123																				9207717
1946	13686	Jr1D	Jr07	Jr1DG00194400-RA	38673264	38678128																					36541232																				9178946
1947	13687	Jr1D	Jr07	Jr1DG00194500-RA	38681838	38685758						21890194															36551039																				9170578
1948	13688	Jr1D	Jr07	Jr1DG00194600-RA	38687150	38688345						21893743															36555741																				9167986
1949	13689	Jr1D	Jr07	Jr1DG00194700-RA	38701563	38706960						21897687															36572775																				9110996
1950	13690	Jr1D	Jr07	Jr1DG00194800-RA	38707202	38716944					38747164																36578813																				9095910
1951	13691	Jr1D	Jr07	Jr1DG00194900-RA	38747165	38756103					38707201																36578813																				9032940
1952	13692	Jr1D	Jr07	Jr1DG00195000-RA	38764117	38768591										4996140											37191269
1953	13693	Jr1D	Jr07	Jr1DG00195100-RA	38771507	38781117					38707220																36595325																				9095910
1954	13694	Jr1D	Jr07	Jr1DG00195200-RA	38796422	38801013	38796422	38832579	A		38832578																36679940																				9032940
1955	13695	Jr1D	Jr07	Jr1DG00195300-RA	38832579	38837360					38855516																36660765																				9032940
1956	13696	Jr1D	Jr07	Jr1DG00195400-RA	38843219	38844358	38843219	38847557	A		38875584																36733769																				9095910
1957	13697	Jr1D	Jr07	Jr1DG00195500-RA	38847557	38848267												1947220														12072709
1958	13698	Jr1D	Jr07	Jr1DG00195600-RA	38869052	38871393					38835604																36682827																				9095910
1959	13699	Jr1D	Jr07	Jr1DG00195700-RA	38875233	38886411					38843142																36702468																				9095910
1960	13700	Jr1D	Jr07	Jr1DG00195800-RA	38902343	38906298							28604														36756375
1961	13701	Jr1D	Jr07	Jr1DG00195900-RA	38906760	38907992							18493641														36761391
1962	13702	Jr1D	Jr07	Jr1DG00196000-RA	38910527	38914798						21903721															36780951																				8930079
1963	13703	Jr1D	Jr07	Jr1DG00196100-RA	38913483	38919666						21908373															36785761																				8924447
1964	13704	Jr1D	Jr07	Jr1DG00196200-RA	38933244	38938648						21908360															36804521																				8924447
1965	13705	Jr1D	Jr07	Jr1DG00196300-RA	38945401	38948865															18077557																17880627
1966	13706	Jr1D	Jr07	Jr1DG00196400-RA	38958962	38960527																					36825336																				8874203
1967	13707	Jr1D	Jr07	Jr1DG00196500-RA	38962673	38966743							32081586														36831299																						6961233
1968	13708	Jr1D	Jr07	Jr1DG00196600-RA	38969119	38979956						29793991															36839417																				8809255
1969	13709	Jr1D	Jr07	Jr1DG00196700-RA	38991664	38997601								35992960													36854727																				8773786
1970	13710	Jr1D	Jr07	Jr1DG00196800-RA	39019699	39023643						21967957															36880028																				8724661
1971	13711	Jr1D	Jr07	Jr1DG00196900-RA	39030559	39031167
1972	13712	Jr1D	Jr07	Jr1DG00197000-RA	39064283	39075764						22001849															36933345																				8695388
1973	13713	Jr1D	Jr07	Jr1DG00197100-RA	39078289	39082002						22029954															36953379																				8668794
1974	13714	Jr1D	Jr07	Jr1DG00197200-RA	39104063	39106215																					36976766
1975	13715	Jr1D	Jr07	Jr1DG00197300-RA	39106591	39107226																		20092737			36979379
1976	13716	Jr1D	Jr07	Jr1DG00197400-RA	39125442	39127765																					36989377
1977	13717	Jr1D	Jr07	Jr1DG00197500-RA	39128922	39133304									3120619												36992786
1978	13718	Jr1D	Jr07	Jr1DG00197600-RA	39134245	39138725						22042262															37001612																				8611049
1979	13719	Jr1D	Jr07	Jr1DG00197700-RA	39140982	39143948																					37007583
1980	13720	Jr1D	Jr07	Jr1DG00197800-RA	39144292	39145055																					37015686
1981	13721	Jr1D	Jr07	Jr1DG00197900-RA	39144670	39145990						22117080															37016064																				8606637
1982	13722	Jr1D	Jr07	Jr1DG00198000-RA	39153655	39157577						22121067															37025375																				8594494
1983	13723	Jr1D	Jr07	Jr1DG00198100-RA	39158034	39158936					25481927																37029674																				8586198
1984	13724	Jr1D	Jr07	Jr1DG00198200-RA	39166213	39168624						22125636															37037928																				8549658
1985	13725	Jr1D	Jr07	Jr1DG00198300-RA	39172716	39174989						22130795															37046845																				8521274
1986	13726	Jr1D	Jr07	Jr1DG00198400-RA	39175577	39183846						22133948															37049877																				8510749
1987	13727	Jr1D	Jr07	Jr1DG00198500-RA	39198307	39200566																					37069038																				8485998
1988	13728	Jr1D	Jr07	Jr1DG00198600-RA	39206573	39213713						22151518															37077191																				8390856
1989	13729	Jr1D	Jr07	Jr1DG00198700-RA	39225077	39232178					39217084																37096191
1990	13730	Jr1D	Jr07	Jr1DG00198800-RA	39241043	39250749						22177175															37118124																				8339150
1991	13731	Jr1D	Jr07	Jr1DG00198900-RA	39267667	39272858						22194561															37140074																				8274025
1992	13732	Jr1D	Jr07	Jr1DG00199000-RA	39306251	39312932						22231317															37174721
1993	13733	Jr1D	Jr07	Jr1DG00199100-RA	39315093	39326894						22239547															37183046																				8186956
1994	13734	Jr1D	Jr07	Jr1DG00199200-RA	39343515	39347875																20155196					37212253																				8179522
1995	13735	Jr1D	Jr07	Jr1DG00199300-RA	39353162	39364143															2499376						37219604
1996	13736	Jr1D	Jr07	Jr1DG00199400-RA	39372049	39374707												5227060																								19600911
1997	13737	Jr1D	Jr07	Jr1DG00199500-RA	39393163	39395285					39370454																37239365																						6281555
1998	13738	Jr1D	Jr07	Jr1DG00199600-RA	39395323	39396825					39406619																37241752
1999	13739	Jr1D	Jr07	Jr1DG00199700-RA	39406413	39407918					39395523																37241747
2000	13740	Jr1D	Jr07	Jr1DG00199800-RA	39431822	39435018																			28527726		37257283																				6960755
[truncated: 29,288 more rows]
[truncated: 12 more columns]

## Sheet: Notes
*Gene names in red cells indicate the approximate locations of JCTR arrays
**A is two-gene inversion (inv.), B is three-gene inv. , C is >three-gene inv., D is two-gene intrachr. translocation (tra.), E is three-gene Intrachr. tra., F is > three-gene intrach. tra., iT is interchromosomal inteerstitial tra., T and NCI are traminal translocation and nested chrom. insertion, respectively.
***R stands for J. regia branch, M stands for J. microcarpa branch, and RM stands for the branch prior to J. regia and J. microcarpa divergence.
****Loci in light-green cells are in a colinear order with an Ae. tauschii pseudomolecule. Groups of cell in dark-green color or those in any other color except for red and blue are in inverted order. Groups of blue cells are intrachromosomal translocations and groups of red cells are interchromosomal translocations. Cell without any color are not colinar.
