# Supplementary material for: Sequencing a Juglans regia × J. microcarpa hybrid yields high-quality genome assemblies of parental species
Source: Hortic Res. 2019 Mar 25;6:55. doi: 10.1038/s41438-019-0139-1 (PMC6431679; doi:10.1038/s41438-019-0139-1)
Supplement: Supplementary file 3 — File S2 [file 41438_2019_139_MOESM3_ESM.xlsx]

## Sheet: Data
File S2. Number of genes on J. regia homoeologous chromosomes with dominant expression
Accession/stage	Tissue	cDNA library serial number	cDNA library code	Jr1D	Jr1S	Difference	Jr2D	Jr2S	Difference	Jr3D	Jr3S	Difference	Jr4D	Jr4S	Difference	Jr5D	Jr5S	Difference	Jr6D	Jr6S	Difference	Jr7D	Jr7S	Difference	Jr8D	Jr8S	Difference
Chandler/Early Stage	Pellicle	1	CHE	279	208	71	258	184	74	218	153	65	200	148	52	210	156	54	172	131	41	142	111	31	110	87	23
Chandler/Middle Stage	Pellicle	2	CHM	291	195	96	246	177	69	211	176	35	212	163	49	219	152	67	150	156	-6	145	114	31	111	96	15
Chandler/Vegetative	Callus Exterior	3	CE	266	229	37	244	181	63	222	159	63	194	146	48	185	156	29	162	135	27	143	120	23	102	87	15
Chandler/Vegetative	Callus Interior	4	CI	294	202	92	243	196	47	244	175	69	214	150	64	211	157	54	178	133	45	142	119	23	98	98	0
Chandler/Immature	Catkins	5	CK	321	221	100	241	173	68	242	182	60	211	176	35	228	157	71	168	147	21	154	117	37	103	94	9
Mixed/Mature	Embryo	6	EM	259	185	74	238	186	52	203	153	50	205	155	50	198	163	35	152	121	31	140	102	38	98	86	12
Chandler/Vegetative	Pistillate Flower	7	FL	291	199	92	237	188	49	208	164	44	219	149	70	200	155	45	161	128	33	144	107	37	96	86	10
Chandler/Mature	Hull Cortex	8	HC	277	189	88	236	164	72	209	146	63	206	143	63	199	143	56	163	122	41	144	116	28	109	87	22
/Chandler/Immature	Hull	9	HI	278	198	80	236	170	66	204	151	53	204	143	61	213	154	59	145	127	18	143	102	41	82	78	4
Chandler/Mature	Hull Peel	10	HP	284	192	92	233	184	49	211	152	59	215	138	77	204	147	57	148	125	23	139	120	19	105	85	20
Chandler/Senescent	Hull – dehiscing	11	HU	273	197	76	231	163	68	190	161	29	186	149	37	193	153	40	148	132	16	141	114	27	99	86	13
Mixed/Immature	Fruit	12	IF	274	196	78	225	185	40	198	152	46	202	150	52	198	153	45	146	126	20	136	109	27	93	94	-1
Chandler/Vegetative	Leaves	13	LE	276	192	84	220	179	41	215	163	52	206	140	66	200	155	45	156	132	24	143	118	25	96	85	11
Chandler/Vegetative	Leaf – mature	14	LM	264	203	61	219	181	38	198	148	50	191	155	36	198	156	42	145	134	11	133	125	8	95	86	9
Chandler/Vegetative	Leaf – early	15	LY	245	199	46	218	166	52	183	162	21	189	159	30	162	148	14	146	127	19	117	109	8	78	84	-6
Chandler/Mature	Packing Tissue	16	PK	265	191	74	214	178	36	189	145	44	190	149	41	178	132	46	131	138	-7	133	111	22	98	87	11
Chandler/Mature	Pellicle	17	PL	261	191	70	212	175	37	199	164	35	190	132	58	204	143	61	152	142	10	137	100	37	89	82	7
Chandler/Immature	Packing Tissue	18	PT	261	181	80	211	181	30	201	164	37	189	148	41	197	151	46	153	121	32	129	112	17	96	89	7
Chandler/Vegetative	Root	19	RT	270	187	83	211	172	39	193	166	27	193	143	50	197	140	57	146	135	11	136	110	26	101	82	19
Chandler/Immature	Somatic Embryo	20	SE	265	183	82	206	183	23	190	157	33	188	140	48	196	153	43	157	124	33	134	118	16	95	91	4
J.nigra/Transition Zone	Transition wood	21	TZ	259	178	81	204	165	39	183	159	24	181	134	47	184	134	50	149	110	39	137	106	31	98	84	14
Chandler/Vegetative	Vegetative Bud	22	VB	278	184	94	201	175	26	194	153	41	194	139	55	200	139	61	146	143	3	136	111	25	100	84	16
Total				6031	4300	1731	4984	3906	1078	4505	3505	1000	4379	3249	1130	4374	3297	1077	3374	2889	485	3048	2471	577	2152	1918	234
