# Supplementary material for: Sequencing a Juglans regia × J. microcarpa hybrid yields high-quality genome assemblies of parental species
Source: Hortic Res. 2019 Mar 25;6:55. doi: 10.1038/s41438-019-0139-1 (PMC6431679; doi:10.1038/s41438-019-0139-1)
Supplement: Supplementary file 4 — File S3 [file 41438_2019_139_MOESM4_ESM.xlsx]

## Sheet: JrSerr
File S3. Order and coordinates of sequences in the telomeric region (R1), subtelomeric region (R2), and euchromatic genic region (R3) in J. regia (JrSerr_v1.0) and J. microcarpa (Jm21.01_v1.0) pseudomolecules
Chromosome arm	Region*	Region length				Region	Region length					Region		distances
Jr1Dp**	R1	7547				R2	1161					R3
	Start	End	motif	category	strand	Start	End	Length	motif	category	strand	Start	End		strand	GeneID	Function
	1	7547	(CCCTAAA)n	Simple_repeat	+	7868	7939	72	(ATATTT)n	Simple_repeat	+	8709	16324		+	Jr1DG00000100-RA	PREDICTED: DEAD-box ATP-dependent RNA helicase 3, chloroplastic [Prunus mume]
						8010	8265	256	Reju_rnd-3_family-7	DNA	-	28270	29567	11946	+	Jr1DG00000200-RA	hypothetical protein VITISV_009629 [Vitis vinifera]
						8480	8507	28	(TC)n	Simple_repeat	+	32843	40996	3276	+	Jr1DG00000300-RA	hypothetical protein VITISV_009629 [Vitis vinifera]
						8508	8529	22	(TCTCCC)n	Simple_repeat	+
						8656	8699	44	(T)n	Simple_repeat	+
Jr1Dq**	R1	5500				R2	1027					R3
	51887604	51893103	(CCCTAAA)n	Simple_repeat	+	51887221	51887480	260	rnd-1_family-174	Unknown	+	51879804	51886576		+	Jr1DG00307600-RA	PREDICTED: ferric reduction oxidase 7, chloroplastic-like [Fragaria vesca subsp. vesca]
												51857342	51857733	29234	+	Jr1DG00307500-RA
												51820009	51821306	37724	-	Jr1DG00307400-RA	hypothetical protein CISIN_1g048211mg [Citrus sinensis]
Jr1Sq	R1	9777				R2	631					R3
	29809012	29818788	(CCCTAAA)n	Simple_repeat	+							29804664	29808380		-	Jr1SG00188500-RA	PREDICTED: uncharacterized protein LOC103438463 [Malus domestica]
												29779662	29790143	28718	-	Jr1SG00188400-RA	unnamed protein product [Vitis vinifera]
												29754372	29760576	35771	+	Jr1SG00188300-RA	WD repeat domain phosphoinositide-interacting protein 3 [Morus notabilis] &gt;gi|587934164|gb|EXC21102.1| WD repeat domain phosphoinositide-interacting protein 3 [Morus notabilis]
Jr2Sq	R1	10369				R2	9975					R3
	37309350	37319718	(CCCTAAA)n	Simple_repeat	+	37299432	37299470	39	(ATGTTTT)n	Simple_repeat	+	37296238	37299374		+	Jr2SG00199500-RA	PREDICTED: ubiquitin fusion degradation protein 1 homolog [Ricinus communis]
						37300076	37300112	37	A-rich	Low_complexity	+	37274920	37292161	24454	-	Jr2SG00199400-RA	hypothetical protein PRUPE_ppa007922mg [Prunus persica] &gt;gi|462411769|gb|EMJ16818.1| hypothetical protein PRUPE_ppa007922mg [Prunus persica]
						37301188	37301231	44	(TA)n	Simple_repeat	+	37259638	37260959	32523	-	Jr2SG00199300-RA	PREDICTED: chlorophyll a-b binding protein 8, chloroplastic [Prunus mume]
						37301547	37301583	37	(AAT)n	Simple_repeat	+
						37301604	37301630	27	(TCATC)n	Simple_repeat	+
						37301649	37302282	634	rnd-5_family-10	Unknown	+
						37301865	37302285	421	rnd-1_family-233	Unknown	-
						37302823	37302889	67	(AT)n	Simple_repeat	+
						37304308	37304870	563	rnd-3_family-149	Unknown	-
						37305059	37305125	67	GA-rich	Low_complexity	+
						37305430	37305476	47	A-rich	Low_complexity	+
						37307459	37307525	67	(TCT)n	Simple_repeat	+
Jr4Sp	R1	8691				R2	2182					R3
	1	8691	(CCCTAAA)n	Simple_repeat	+	9007	9115	109	XXX_11332	Other/Simple	+	10874	14865		+	Jr4SG00000100-RA	hypothetical protein CISIN_1g007399mg [Citrus sinensis]
						10246	10596	351	rnd-5_family-3765	LTR/Gypsy	-	20074	31396	5209		Jr4SG00000200-RA	hypothetical protein B456_007G294400 [Gossypium raimondii]
												76115	81850	44719		Jr4SG00000300-RA	PREDICTED: brefeldin A-inhibited guanine nucleotide-exchange protein 5 [Vitis vinifera]
Jr5Dp	R1	10354				R2	587					R3
	1	10354	(CCCTAAA)n	Simple_repeat	+							10942	14689		+	Jr5DG00000100-RA	PREDICTED: proline-rich receptor-like protein kinase PERK9 [Ricinus communis]
												19152	20710	4463	+	Jr5DG00000200-RA	unnamed protein product [Vitis vinifera]
												19152	20710		-	Jr5DG00000300-RA	hypothetical protein PRUPE_ppa016580mg [Prunus persica] &gt;gi|462400081|gb|EMJ05749.1| hypothetical protein PRUPE_ppa016580mg [Prunus persica]
Jr5Sp	R1	11227				R2	631					R3
	1	11227	(CCCTAAA)n	Simple_repeat	+	11258	11391	134	rnd-5_family-844	Unknown	-	11859	15012		-	Jr5SG00000100-RA	aquaporin protein AQU20 [Camellia sinensis]
						11441	11464	24	(T)n	Simple_repeat	+	26047	29927	11035	-	Jr5SG00000200-RA	PREDICTED: LOW QUALITY PROTEIN: pentatricopeptide repeat-containing protein At4g13650 [Vitis vinifera]
												38469	40281	8542	+	Jr5SG00000300-RA	unknown [Glycine max]
Jr5Sq	R1	8183				R2	12971					R3
	32176481	32184663	(CCCTAAA)n	Simple_repeat	+	32163935	32163960	26	(AATTC)n	Simple_repeat	+	32161869	32163509		-	Jr5SG00179200-RA	hypothetical protein B456_011G089500 [Gossypium raimondii]
						32164732	32164795	64	GA-rich	Low_complexity	+	32143498	32150443	20011	-	Jr5SG00179100-RA	unnamed protein product [Vitis vinifera]
						32165149	32165212	64	(CT)n	Simple_repeat	+	32138013	32142829	12430	-	Jr5SG00179000-RA	PREDICTED: MLO-like protein 13 isoform X2 [Populus euphratica]
						32166393	32166448	56	Reju_rnd-5_family-4728	DNA/MuLE-MuDR	-
						32166451	32166565	115	Reju_rnd-5_family-4728	DNA/MuLE-MuDR	-
						32167532	32167823	292	Reju_rnd-5_family-4728	DNA/MuLE-MuDR	-
						32167827	32168369	543	Reju_rnd-5_family-4728	DNA/MuLE-MuDR	-
						32168378	32169035	658	MuDR-1_ATr	DNA/MULE-MuDR	-
						32169042	32169682	641	rnd-5_family-2112	DNA/MuLE-MuDR	-
						32169725	32169773	49	rnd-5_family-2112	DNA/MuLE-MuDR	-
						32171160	32171520	361	rnd-5_family-3519	Unknown	+
						32172519	32172553	35	(ATA)n	Simple_repeat	+
						32172736	32172762	27	(AAAGAA)n	Simple_repeat	+
						32173214	32173280	67	A-rich	Low_complexity	+
						32173632	32173676	45	A-rich	Low_complexity	+
						32174849	32174885	37	(AT)n	Simple_repeat	+
						32174947	32175052	106	(TC)n	Simple_repeat	+
						32176032	32176166	135	(ATGAAC)n	Simple_repeat	+
Jr6Dp	R1	6006				R2	32241					R3
	4337	10342	(CCCTAAA)n	Simple_repeat	+	10454	10800	347	rnd-1_family-262	Unknown	+	42583	51034		-	Jr6DG00000100-RA	hypothetical protein EUGRSUZ_K02188 [Eucalyptus grandis]
						11364	11395	32	(CAACT)n	Simple_repeat	+	83099	91517	32065	+	Jr6DG00000200-RA	TUDOR-SN protein 1 isoform 1 [Theobroma cacao] &gt;gi|508775429|gb|EOY22685.1| TUDOR-SN protein 1 isoform 1 [Theobroma cacao]
						13947	14197	251	(AACCCTA)n	Simple_repeat	+	147672	154548	56155	+	Jr6DG00000300-RA	hypothetical protein CICLE_v10031176mg [Citrus clementina] &gt;gi|557539156|gb|ESR50200.1| hypothetical protein CICLE_v10031176mg [Citrus clementina]
						14396	14438	43	(T)n	Simple_repeat	+
						15535	15625	91	(TATAAT)n	Simple_repeat	+
						15620	15686	67	(TTTA)n	Simple_repeat	+
						16469	16485	17	(T)n	Simple_repeat	+
						19200	20417	1218	Reju_rnd-2_family-57	LINE/L1	-
						20413	21381	969	rnd-1_family-41	LINE/L1	-
						21377	21790	414	rnd-6_family-1122	Unknown	+
						21872	21923	52	Reju_rnd-5_family-99	LINE/L1	-
						22111	22153	43	(TATATAATAG)n	Simple_repeat	+
						22467	22580	114	rnd-1_family-137	Unknown	+
						22581	22912	332	rnd-1_family-37	LTR/Gypsy	+
						22961	23550	590	Reju_rnd-4_family-342	LTR/Copia	+
						23547	23936	390	rnd-2_family-151	LINE/L1	-
						24639	24664	26	(T)n	Simple_repeat	+
						25568	28208	2641	rnd-1_family-17	LINE/L1	+
						28209	28746	538	rnd-5_family-737	DNA/hAT-Ac	+
						28747	29952	1206	rnd-1_family-17	LINE/L1	+
						30178	30335	158	rnd-4_family-1601	Unknown	-
						30663	31422	760	Reju_rnd-5_family-198	LTR	+
						33844	33869	26	(AAAT)n	Simple_repeat	+
						34555	34707	153	rnd-5_family-2975	Unknown	-
						34852	34894	43	(TACTTC)n	Simple_repeat	+
						35566	35594	29	(G)n	Simple_repeat	+
						35706	35753	48	rnd-5_family-59	LTR/Gypsy	+
						36130	36189	60	(GTTCCTT)n	Simple_repeat	+
						36497	36990	494	Reju_rnd-3_family-5	LTR/Gypsy	+
						36991	38842	1852	Reju_rnd-3_family-5	LTR/Gypsy	+
						38881	39118	238	rnd-5_family-3336	LTR/Gypsy	+
						39176	39392	217	Reju_rnd-3_family-5	LTR/Gypsy	+
						39402	39685	284	Reju_rnd-3_family-491	DNA	+
						39537	39700	164	rnd-4_family-1601	Unknown	-
						39701	39871	171	Reju_rnd-3_family-491	DNA	+
						39872	39960	89	Reju_rnd-3_family-491	DNA	+
						39961	40086	126	Reju_rnd-3_family-491	DNA	+
						40087	40135	49	rnd-4_family-1601	Unknown	-
						40136	40275	140	Reju_rnd-3_family-491	DNA	+
						40276	40389	114	rnd-4_family-1601	Unknown	-
						40390	40529	140	Reju_rnd-3_family-491	DNA	+
						40530	40634	105	Reju_rnd-3_family-491	DNA	+
						40635	41016	382	rnd-4_family-1601	Unknown	-
						41024	41148	125	RLX_75333	LTR	+
						41027	42262	1236	rnd-5_family-59	LTR/Gypsy	+
						42375	42582	208	rnd-5_family-2975	Unknown	+
Jr6Dq	R1	5257				R2	3555					R3
	37985911	37991167	(CCCTAAA)n	Simple_repeat	+	37985874	37985899	26	(A)n	Simple_repeat	+	37979096	37982355		+	Jr6DG00208800-RA	PREDICTED: probable WRKY transcription factor 2 [Prunus mume] &gt;gi|645215770|ref|XP_008246423.1| PREDICTED: probable WRKY transcription factor 2 [Prunus mume] &gt;gi|645215773|ref|XP_008246431.1| PREDICTED: probable WRKY transcription factor 2 [Prunus mume] &gt;gi|645215775|ref|XP_008246438.1| PREDICTED: probable WRKY transcription factor 2 [Prunus mume]"
												37964806	37967697	17549	+	Jr6DG00208700-RA	hypothetical protein M569_06956 [Genlisea aurea]
												37948395	37952118	19302	+	Jr6DG00208600-RA	PREDICTED: COP9 signalosome complex subunit 6a [Vitis vinifera] &gt;gi|296090054|emb|CBI39873.3| unnamed protein product [Vitis vinifera]
Jr6Sq	R1	10120				R2	17603					R3
	24884650	24894769	(CCCTAAA)n	Simple_repeat	+	24856892	24857141	250	rnd-5_family-4992	Unknown	-	24863470	24867046		+	Jr6SG00142000-RA	PREDICTED: protein transport protein SEC16A homolog isoform X1 [Nelumbo nucifera]
						24857126	24857710	585	rnd-5_family-4992	Unknown	-	24847156	24854844	19890	-	Jr6SG00141900-RA	PREDICTED: uncharacterized protein At4g26450 isoform X5 [Vitis vinifera]
						24857715	24857785	71	RLX_32632	LTR	-	24839687	24848740	15157	+	Jr6SG00141800-RA	PREDICTED: uncharacterized protein LOC104610424 [Nelumbo nucifera]
						24857726	24861074	3349	rnd-1_family-40	LTR/Gypsy	-
						24864092	24864111	20	(A)n	Simple_repeat	+
						24866712	24866735	24	(A)n	Simple_repeat	+
						24868292	24868424	133	(AG)n	Simple_repeat	+
						24870406	24870430	25	(AT)n	Simple_repeat	+
						24872263	24872382	120	G-rich	Low_complexity	+
						24872921	24873575	655	Reju_rnd-5_family-1132	DNA	+
						24874085	24875116	1032	rnd-1_family-240	LTR/Gypsy	+
						24875177	24875203	27	(A)n	Simple_repeat	+
						24876237	24877414	1178	Reju_rnd-3_family-89	LTR/Gypsy	+
						24878410	24878435	26	(A)n	Simple_repeat	+
						24883808	24883860	53	(TTTATT)n	Simple_repeat	+
Jr7Dp	R1	7501				R2	888					R3
	1	7501	(CCCTAAA)n	Simple_repeat	+	8338	8389	52	(TACA)n	Simple_repeat	+	8390	9693		-	Jr7DG00000100-RA	Bifunctional inhibitor/lipid-transfer protein/seed storage 2S albumin superfamily protein [Theobroma cacao] &gt;gi|508704884|gb|EOX96780.1| Bifunctional inhibitor/lipid-transfer protein/seed storage 2S albumin superfamily protein [Theobroma cacao]
												19887	21431	10194	+	Jr7DG00000200-RA	ATP binding protein, putative [Theobroma cacao] &gt;gi|508784430|gb|EOY31686.1| ATP binding protein, putative [Theobroma cacao]
												40550	45370	19119	+	Jr7DG00000300-RA	PREDICTED: callose synthase 2-like [Brassica napus]
Jr7Dq	R1	7978				R2	8186					R3
	29009382	29017359	(CCCTAAA)n	Simple_repeat	+	29001197	29001223	27	(T)n	Simple_repeat	+	28996902	29001195		+	Jr7DG00182400-RA	hypothetical protein L484_016433 [Morus notabilis] &gt;gi|587868007|gb|EXB57380.1| hypothetical protein L484_016433 [Morus notabilis]
						29001419	29001442	24	(ATTT)n	Simple_repeat	+	28981420	28982220	19775	+	Jr7DG00182300-RA	hypothetical protein OsI_14210 [Oryza sativa Indica Group]
						29003678	29004591	914	Reju_rnd-3_family-271	LTR/Gypsy	-	28972933	28980834	9287	+	Jr7DG00182200-RA	PREDICTED: nuclear pore complex protein NUP214 [Vitis vinifera]
						29004592	29004627	36	(ATT)n	Simple_repeat	+
						29004628	29005425	798	Reju_rnd-3_family-271	LTR/Gypsy	-
						29005422	29007812	2391	Reju_rnd-3_family-271	LTR/Gypsy	-
						29007851	29007886	36	(AATAAAG)n	Simple_repeat	+
						29007942	29007992	51	A-rich	Low_complexity	+
						29008030	29008490	461	POPGY1_I-int	LTR/Gypsy	-
Jr7Sq	R1	7665				R2	18898					R3
	22697926	22705590	(CCCTAAA)n	Simple_repeat	+	22679447	22679475	29	(T)n	Simple_repeat	+	22674653	22679027		+	Jr7SG00140100-RA	PREDICTED: pyruvate kinase, cytosolic isozyme [Cicer arietinum]
						22679551	22679587	37	A-rich	Low_complexity	+	22643426	22649235	35601	+	Jr7SG00140000-RA	PREDICTED: subtilisin-like protease SBT5.3 isoform X3 [Pyrus x bretschneideri]
						22679672	22679703	32	(TC)n	Simple_repeat	+	22622830	22626584	26405	+	Jr7SG00139900-RA	hypothetical protein PRUPE_ppa008265mg [Prunus persica] &gt;gi|462401143|gb|EMJ06700.1| hypothetical protein PRUPE_ppa008265mg [Prunus persica]
						22679806	22679837	32	(TC)n	Simple_repeat	+
						22680240	22680257	18	(AG)n	Simple_repeat	+
						22680451	22680630	180	Reju_rnd-5_family-700	rRNA	-
						22680632	22681868	1237	rnd-1_family-24	Unknown	-
						22680962	22682169	1208	rnd-1_family-22	Unknown	+
						22682005	22682677	673	rnd-1_family-24	Unknown	-
						22682085	22683283	1199	rnd-6_family-1986	LTR/Gypsy	-
						22683245	22683261	17	rnd-6_family-3387	Unknown	-
						22683262	22683289	28	Reju_rnd-5_family-700	rRNA	-
						22683290	22683436	147	Reju_rnd-3_family-7	DNA	+
						22683441	22683470	30	rnd-6_family-3387	Unknown	-
						22683795	22684002	208	Reju_rnd-6_family-162	DNA	-
						22684555	22684589	35	(AAAT)n	Simple_repeat	+
						22684859	22684875	17	(A)n	Simple_repeat	+
						22684901	22684941	41	(ATTT)n	Simple_repeat	+
						22686015	22686046	32	(TCTCTA)n	Simple_repeat	+
						22686192	22686231	40	(TCATCT)n	Simple_repeat	+
						22686872	22686906	35	A-rich	Low_complexity	+
						22687019	22687050	32	(G)n	Simple_repeat	+
						22687482	22687521	40	(ATAA)n	Simple_repeat	+
						22688708	22688919	212	rnd-1_family-119	DNA/hAT-Tag1	+
						22688957	22688992	36	(TCT)n	Simple_repeat	+
						22690950	22691929	980	Reju_rnd-5_family-2003	LINE	+
						22691994	22692301	308	Reju_rnd-5_family-2003	LINE	+
						22692577	22693269	693	rnd-6_family-395	LTR/Gypsy	-
						22693275	22693312	38	(CCTG)n	Simple_repeat	+
						22693714	22694473	760	Reju_rnd-3_family-89	LTR/Gypsy	-
						22695558	22695751	194	Reju_rnd-4_family-307	DNA/PIF-Harbinger	-
						22695835	22695867	33	(TATTGA)n	Simple_repeat	+
						22696062	22696092	31	(AATAAAA)n	Simple_repeat	+
						22696160	22696675	516	Reju_rnd-4_family-1116	DNA	+
						22696753	22697129	377	rnd-5_family-8636	Unknown	+
						22696862	22697232	371	rnd-5_family-2807	Satellite	-
						22697395	22697418	24	(CT)n	Simple_repeat	+
						22697657	22697916	260	rnd-5_family-858	Unknown	-
Jr8Dq	R1	7008				R2	18627					R3
	35190328	35197335	(CCCTAAA)n	Simple_repeat	+	35171701	35172153	453	Reju_rnd-5_family-700	rRNA	+	35163511	35171700		+	Jr8DG00167800-RA	Clp ATPase isoform 1 [Theobroma cacao] &gt;gi|508775444|gb|EOY22700.1| Clp ATPase isoform 1 [Theobroma cacao]
						35172050	35173115	1066	Reju_rnd-3_family-89	LTR/Gypsy	+	35122597	35122999	49103	-	Jr8DG00167700-RA	hypothetical protein PRUPE_ppa027066mg, partial [Prunus persica] &gt;gi|462410253|gb|EMJ15587.1| hypothetical protein PRUPE_ppa027066mg, partial [Prunus persica]
						35172880	35173150	271	rnd-1_family-294	Unknown	+	35108905	35114284	14094	-	Jr8DG00167600-RA	PREDICTED: uncharacterized protein LOC102606974 [Citrus sinensis]
						35173498	35174178	681	rnd-6_family-395	LTR/Gypsy	+
						35174178	35174407	230	rnd-6_family-395	LTR/Gypsy	+
						35174699	35175075	377	Gypsy-5_Pru-I	LTR/Gypsy	+
						35175052	35175260	209	rnd-6_family-2676	LTR/Gypsy	+
						35175500	35176428	929	rnd-5_family-3783	Unknown	+
						35176705	35176972	268	rnd-6_family-586	Unknown	-
						35176982	35177522	541	rnd-5_family-3783	Unknown	+
						35177520	35177791	272	rnd-1_family-418	Unknown	-
						35177792	35179357	1566	Reju_rnd-5_family-3363	LTR/Gypsy	+
						35179370	35180980	1611	rnd-6_family-1157	LTR/Gypsy	+
						35180983	35181271	289	rnd-1_family-418	Unknown	-
						35181274	35181525	252	rnd-1_family-611	Unknown	-
						35181283	35181647	365	Reju_rnd-4_family-1347	LTR/Gypsy	+
						35181642	35181760	119	rnd-1_family-904	LTR/Gypsy	+
						35181777	35183486	1710	rnd-6_family-1157	LTR/Gypsy	+
						35183485	35184081	597	Reju_rnd-6_family-1024	LTR	-
						35184274	35185362	1089	rnd-1_family-24	Unknown	+
						35185550	35186576	1027	Reju_rnd-5_family-128	LTR	-
						35188581	35188634	54	(TA)n	Simple_repeat	+
						35188640	35189095	456	rnd-5_family-1907	Unknown	+
						35189177	35189560	384	Reju_rnd-5_family-986	Unknown	-
						35189554	35189831	278	rnd-5_family-3902	Unknown	-
						35189857	35189900	44	(TAGGGTT)n	Simple_repeat	+
						35189901	35190327	427	(T)n	Simple_repeat	+
Jr8Sq	R1	8920				R2	8761					R3
	19608086	19617005	(CCCTAAA)n	Simple_repeat	+	19599397	19599696	300	rnd-5_family-3902	Unknown	+	19591863	19599324		-	Jr8SG00113500-RA	PREDICTED: PHD finger protein At1g33420 [Citrus sinensis]
						19600021	19600347	327	rnd-5_family-3902	Unknown	-	19562078	19570848	37246	-	Jr8SG00113400-RA	Glutamine-fructose-6-phosphate transaminase (isomerizing)s,sugar binding,transaminases isoform 2 [Theobroma cacao] &gt;gi|508717849|gb|EOY09746.1| Glutamine-fructose-6-phosphate transaminase (isomerizing)s,sugar binding,transaminases isoform 2 [Theobroma cacao]
						19600614	19600642	29	(TTG)n	Simple_repeat	+	19543529	19559190	27319	-	Jr8SG00113300-RA	PREDICTED: peptidyl-prolyl cis-trans isomerase G [Prunus mume] &gt;gi|645242496|ref|XP_008227577.1| PREDICTED: peptidyl-prolyl cis-trans isomerase G [Prunus mume] &gt;gi|645242496|ref|XP_008227577.1| PREDICTED: peptidyl-prolyl cis-trans isomerase G [Prunus mume] &gt;gi|645242498|ref|XP_008227578.1| PREDICTED: peptidyl-prolyl cis-trans isomerase G [Prunus mume] &gt;gi|645242501|ref|XP_008227579.1|…
						19600847	19603235	2389	Reju_rnd-2_family-14	LTR	-
						19602796	19604311	1516	rnd-1_family-27	Unknown	-
						19603363	19606599	3237	Reju_rnd-2_family-14	LTR	-
						19607167	19608048	882	rnd-1_family-212	LTR/Gypsy	+
												Mean distance		23171.5
												S		13522.1
												95% C.I.		6625.66
														#NAME?

## Sheet: Jm3101
Chromosome arm	Region*	Region length				Region	Region length						Region
Jm1Sq	R1	8098				R2	5206					R3
	Start	End	motif	category	strand	Start	End	Length	motif	category	strand	Start	End		strand	GeneID	Function
	30161730	30169827	(CCCTAAA)n	Simple_repeat	+	30156829	30156861	33	(TA)n	Simple_repeat	+	30152592	30156523		-	Jm1SG00183900-RA	PREDICTED: uncharacterized protein LOC103439562 isoform X1 [Malus domestica]
						30157062	30157100	39	(CT)n	Simple_repeat	+	30139819	30145069	16704	-	Jm1SG00183800-RA	hypothetical protein VITISV_026680 [Vitis vinifera]
						30157316	30157354	39	(TATT)n	Simple_repeat	+	30125611	30136913	19458	-	Jm1SG00183700-RA	PREDICTED: uncharacterized protein LOC100258677 [Vitis vinifera] &gt;gi|731412286|ref|XP_010658303.1| PREDICTED: uncharacterized protein LOC100258677 [Vitis vinifera] &gt;gi|731412286|ref|XP_010658303.1| PREDICTED: uncharacterized protein LOC100258677 [Vitis vinifera]
						30157590	30157639	50	rnd-1_family-102	DNA/hAT-Ac	+
						30157640	30160355	2716	rnd-1_family-102	DNA/hAT-Ac	+
						30160837	30160870	34	(A)n	Simple_repeat	+
Jm2Dp	R1	8029				R2	17706					R3
	2	8030	(CCCTAAA)n	Simple_repeat	+	10227	10465	239	Reju_rnd-5_family-804	DNA	-	25737	32152		-	Jm2DG00000100-RA	PREDICTED: uncharacterized protein LOC105798007 isoform X2 [Gossypium raimondii]
						10466	10600	135	rnd-5_family-3260	Unknown	+	38247	52406	6095	-	Jm2DG00000200-RA	PREDICTED: uncharacterized protein LOC105630239 isoform X1 [Jatropha curcas] &gt;gi|802564814|ref|XP_012067397.1| PREDICTED: uncharacterized protein LOC105630239 isoform X1 [Jatropha curcas]
						10738	12521	1784	Reju_rnd-4_family-1225	LINE	-	60044	61081	7638	-	Jm2DG00000300-RA	PREDICTED: WD repeat-containing protein LWD1 [Cucumis sativus] &gt;gi|659098072|ref|XP_008449964.1| PREDICTED: WD repeat-containing protein LWD1 [Cucumis melo] &gt;gi|700202558|gb|KGN57691.1| hypothetical protein Csa_3G253490 [Cucumis sativus]
						11778	12635	858	Reju_rnd-4_family-526	DNA	+
						12102	12704	603	rnd-4_family-827	Unknown	-
						12742	12807	66	Reju_rnd-4_family-1225	LINE	-
						12820	12891	72	(TC)n	Simple_repeat	+
						13062	13233	172	rnd-6_family-1338	Unknown	+
						13405	18349	4945	Reju_rnd-4_family-266	LTR/Copia	+
						18363	19894	1532	rnd-1_family-31	Unknown	-
						19897	20157	261	rnd-1_family-158	Unknown	-
						20256	21102	847	rnd-1_family-2	LTR/Gypsy	-
						20818	21236	419	Reju_rnd-5_family-304	Retro	-
						20894	22671	1778	rnd-1_family-4	Unknown	-
						23490	23787	298	rnd-4_family-1869	Unknown	+
						23801	23919	119	rnd-1_family-643	Unknown	-
						23853	23952	100	rnd-4_family-1869	Unknown	+
						24115	24133	19	(AT)n	Simple_repeat	+
						24655	24743	89	Reju_rnd-3_family-231	DNA	+
						24657	24805	149	Reju_rnd-3_family-7	DNA	-
						24865	24884	20	(T)n	Simple_repeat	+
						25529	25574	46	(GA)n	Simple_repeat	+
Jm3Dp	R1	9450				R2	1135					R3
	11	9460	(CCCTAAA)n	Simple_repeat	+	9549	9570	22	(GA)n	Simple_repeat	+	10596	16902		-	Jm3DG00000100-RA	PREDICTED: ferric reduction oxidase 7, chloroplastic-like [Fragaria vesca subsp. vesca]
						9668	9709	42	(TA)n	Simple_repeat	+	37349	46295	20447	+	Jm3DG00000200-RA	unnamed protein product [Vitis vinifera]
						9886	10143	258	rnd-5_family-2824	Unknown	-	69584	73485	23289	+	Jm3DG00000300-RA
						9897	10344	448	rnd-1_family-197	Unknown	+
						10492	10510	19	(T)n	Simple_repeat	+
Jm3Dq	R1	9598				R2	44349					R3
	39890774	39900371	(CCCTAAA)n	Simple_repeat	+	39847746	39847762	17	(T)n	Simple_repeat	+	39843845	39846424		+	Jm3DG00236000-RA	PREDICTED: 60S ribosomal protein L36-3 [Vitis vinifera] &gt;gi|731424068|ref|XP_010662724.1| PREDICTED: 60S ribosomal protein L36-3 [Vitis vinifera] &gt;gi|731424068|ref|XP_010662724.1| PREDICTED: 60S ribosomal protein L36-3 [Vitis vinifera] &gt;gi|731424071|ref|XP_010662725.1| PREDICTED: 60S ribosomal protein L36-3 [Vitis vinifera] &gt;gi|302143845|emb|CBI22706.3| unnamed protein product [Vitis …
						39848012	39848048	37	GA-rich	Low_complexity	+	39833781	39836358	12643	-	Jm3DG00235900-RA	PREDICTED: probable prolyl 4-hydroxylase 12 isoform X1 [Pyrus x bretschneideri]
						39848635	39848691	57	(A)n	Simple_repeat	+	39804178	39808902	32180	-	Jm3DG00235800-RA	PREDICTED: kinesin-like protein KIF22 isoform X2 [Vitis vinifera]
						39850271	39850328	58	(TTC)n	Simple_repeat	+
						39850855	39850883	29	A-rich	Low_complexity	+
						39851083	39851126	44	A-rich	Low_complexity	+
						39851141	39851434	294	Reju_rnd-4_family-87	LTR	+
						39851583	39852673	1091	Reju_rnd-4_family-87	LTR	+
						39852727	39853458	732	Reju_rnd-4_family-87	LTR	+
						39853714	39854266	553	rnd-1_family-163	DNA/hAT-Ac	+
						39858825	39860282	1458	rnd-6_family-474	LTR/Gypsy	-
						39860283	39860308	26	(T)n	Simple_repeat	+
						39860309	39861876	1568	rnd-6_family-474	LTR/Gypsy	-
						39862078	39862707	630	rnd-3_family-274	LTR/Gypsy	-
						39862855	39863304	450	rnd-5_family-1714	LTR/Gypsy	-
						39863305	39863570	266	Reju_rnd-4_family-87	LTR	+
						39863782	39863799	18	(A)n	Simple_repeat	+
						39863956	39863972	17	(TA)n	Simple_repeat	+
						39864219	39864282	64	(GA)n	Simple_repeat	+
						39864789	39866609	1821	Reju_rnd-4_family-1347	LTR/Gypsy	-
						39866611	39867028	418	rnd-1_family-101	LTR/Copia	+
						39867037	39868873	1837	rnd-1_family-101	LTR/Copia	+
						39868878	39869881	1004	rnd-1_family-101	LTR/Copia	+
						39870384	39871083	700	Reju_rnd-5_family-2506	DNA/hAT-Ac	-
						39871859	39871988	130	rnd-1_family-96	LTR/Copia	+
						39872010	39872746	737	rnd-1_family-11	LTR/Gypsy	-
						39872747	39872781	35	(TATCA)n	Simple_repeat	+
						39872975	39873226	252	rnd-1_family-11	LTR/Gypsy	-
						39874765	39878773	4009	Reju_rnd-3_family-495	LTR/Gypsy	-
						39878789	39879504	716	rnd-1_family-11	LTR/Gypsy	-
						39879582	39880235	654	rnd-1_family-11	LTR/Gypsy	-
						39880236	39880289	54	(TATCG)n	Simple_repeat	+
						39880290	39880925	636	rnd-1_family-11	LTR/Gypsy	-
						39881035	39881063	29	(TAAGAC)n	Simple_repeat	+
						39882171	39882202	32	GA-rich	Low_complexity	+
						39882542	39882991	450	POPCOP2_I-int	LTR/Copia	+
						39882995	39884556	1562	rnd-1_family-96	LTR/Copia	+
						39885005	39885064	60	(TTATTT)n	Simple_repeat	+
						39885838	39885865	28	(GA)n	Simple_repeat	+
						39886663	39887299	637	Reju_rnd-5_family-2506	DNA/hAT-Ac	-
						39887545	39887569	25	(T)n	Simple_repeat	+
Jm3Sq	R1	9556				R2						R3
	27823208	27832763	(CCCTAAA)n	Simple_repeat	+	27822088	27822111	24	(T)n	Simple_repeat	+	27815200	27822054		-	Jm3SG00164800-RA	PHD finger family protein [Corylus heterophylla]
						27822210	27822242	33	(TTTA)n	Simple_repeat	+	27803977	27812165	18077	-	Jm3SG00164700-RA	PREDICTED: protein STICHEL-like [Prunus mume]
						27822807	27822843	37	(TTTA)n	Simple_repeat	+	27775856	27791121	36309	+	Jm3SG00164600-RA	hypothetical protein PRUPE_ppa011267mg [Prunus persica] &gt;gi|462422736|gb|EMJ26999.1| hypothetical protein PRUPE_ppa011267mg [Prunus persica]
Jm4Dp	R1	8718				R2	1432					R3
	1	8718	(CCCTAAA)n	Simple_repeat	+	9295	9329	35	A-rich	Low_complexity	+	10151	15473		+	Jm4DG00000100-RA	diacylglycerol acyltransferase 2 [Xanthoceras sorbifolium]
						9711	9790	80	(TAT)n	Simple_repeat	+	18838	20282	3365	+	Jm4DG00000200-RA	PREDICTED: malate dehydrogenase [NADP], chloroplastic, partial [Nicotiana tomentosiformis]
						10062	10095	34	(T)n	Simple_repeat	+	36648	39419	16366	-	Jm4DG00000300-RA	hypothetical protein VITISV_018312 [Vitis vinifera]
						10619	10641	23	(T)n	Simple_repeat	+
Jm5Dp	R1	5378				R2	12736					R3
	5	5382	(CCCTAAA)n	Simple_repeat	+	5515	5547	33	(CTTTT)n	Simple_repeat	+	18119	20168		+	Jm5DG00000100-RA	PREDICTED: NAC domain-containing protein 100-like [Vitis vinifera] &gt;gi|731400042|ref|XP_010653830.1| PREDICTED: NAC domain-containing protein 100-like [Vitis vinifera] &gt;gi|731400044|ref|XP_010653832.1| PREDICTED: NAC domain-containing protein 100-like [Vitis vinifera]
						6695	7809	1115	Reju_rnd-4_family-87	LTR	-	32218	34857	12050	-	Jm5DG00000200-RA	hypothetical protein PRUPE_ppa016580mg [Prunus persica] &gt;gi|462400081|gb|EMJ05749.1| hypothetical protein PRUPE_ppa016580mg [Prunus persica]
						8202	8249	48	(ATTTGT)n	Simple_repeat	+	52279	54589	17422	+	Jm5DG00000300-RA	hypothetical protein CICLE_v10021469mg [Citrus clementina] &gt;gi|568850755|ref|XP_006479063.1| PREDICTED: thioredoxin-like 1-1, chloroplastic [Citrus sinensis] &gt;gi|557545623|gb|ESR56601.1| hypothetical protein CICLE_v10021469mg [Citrus clementina]
						8324	8798	475	rnd-5_family-2430	LTR/Copia	-
						8799	11627	2829	rnd-5_family-2430	LTR/Copia	-
						11609	11823	215	RLG_165698	LTR/Gypsy	-
						11821	14843	3023	rnd-5_family-2430	LTR/Copia	-
						15668	15700	33	(AG)n	Simple_repeat	+
						17449	17496	48	(CTTTTT)n	Simple_repeat	+
						17534	17680	147	Reju_rnd-6_family-1766	DNA	+
						17710	17884	175	Reju_rnd-6_family-1766	DNA	+
						18080	18112	33	(TA)n	Simple_repeat	+
Jm5Sq	R1	7111				R2	8057					R3
	32106216	32113326	(CCCTAAA)n	Simple_repeat	+	32098659	32099151	493	rnd-6_family-28	Unknown	+	32086921	32098158		-	Jm5SG00165400-RA	PREDICTED: endoglucanase 25-like [Gossypium raimondii]
						32099331	32099374	44	(TATA)n	Simple_repeat	+	32082137	32086111	16021	-	Jm5SG00165300-RA	hypothetical protein POPTR_0001s11880g [Populus trichocarpa] &gt;gi|550347048|gb|EEE84209.2| hypothetical protein POPTR_0001s11880g [Populus trichocarpa]
						32100440	32100473	34	(AAT)n	Simple_repeat	+	32039798	32053406	46313	-	Jm5SG00165200-RA	PREDICTED: endoglucanase 25-like [Gossypium raimondii]
						32100655	32100685	31	A-rich	Low_complexity	+
						32101087	32101109	23	(A)n	Simple_repeat	+
						32101164	32101230	67	A-rich	Low_complexity	+
						32101498	32101532	35	G-rich	Low_complexity	+
						32101546	32101566	21	(A)n	Simple_repeat	+
						32101649	32101703	55	GA-rich	Low_complexity	+
						32103064	32103165	102	(TC)n	Simple_repeat	+
						32103166	32103182	17	(TCTTTC)n	Simple_repeat	+
						32103268	32103330	63	(TTGT)n	Simple_repeat	+
						32103970	32104442	473	rnd-5_family-11467	Simple_repeat	+
						32104784	32104842	59	(TGACG)n	Simple_repeat	+
						32104911	32104927	17	(TG)n	Simple_repeat	+
						32105542	32105668	127	rnd-5_family-1152	Unknown	+
						32105720	32106118	399	rnd-5_family-1152	Unknown	+
Jm6Sq	R1	8217				R2	37765					R3
	22365040	22365777	(CCCTAAA)n	Simple_repeat	+	22337274	22337628	355	rnd-1_family-749	Unknown		22319617	22327274		-	Jm6SG00129300-RA	PREDICTED: uncharacterized protein At4g26450 isoform X5 [Vitis vinifera]
	22365783	22365830	(T)n	Simple_repeat	+	22337636	22337671	36	Reju_rnd-4_family-475	LTR/Caulimovirus		22314616	22316176	12658	+	Jm6SG00129200-RA	PREDICTED: uncharacterized protein LOC107063472 [Solanum tuberosum]
	22365840	22373256	(CCCTAAA)n	Simple_repeat	+	22338010	22338099	90	(TTAA)n	Simple_repeat		22282821	22288696	33355	-	Jm6SG00129100-RA	Uncharacterized protein isoform 1 [Theobroma cacao] &gt;gi|590604708|ref|XP_007020311.1| Uncharacterized protein isoform 1 [Theobroma cacao] &gt;gi|508719938|gb|EOY11835.1| Uncharacterized protein isoform 1 [Theobroma cacao] &gt;gi|508719939|gb|EOY11836.1| Uncharacterized protein isoform 1 [Theobroma cacao]
						22338458	22338832	375	Copia-7_PD-I	LTR/Copia
						22338976	22339105	130	Copia-7_PD-I	LTR/Copia
						22339161	22339472	312	rnd-6_family-1150	Unknown
						22341538	22341577	40	A-rich	Low_complexity
						22341651	22341677	27	(A)n	Simple_repeat
						22342278	22342326	49	(G)n	Simple_repeat
						22343260	22343299	40	(AG)n	Simple_repeat
						22345137	22345190	54	(AT)n	Simple_repeat
						22345320	22345350	31	(AT)n	Simple_repeat
						22345616	22345769	154	rnd-5_family-1992	Unknown
						22345772	22346454	683	rnd-4_family-185	DNA/hAT-Ac
						22346599	22346914	316	rnd-2_family-329	Unknown
						22347122	22347178	57	(TCCGAC)n	Simple_repeat
						22347179	22347215	37	rnd-3_family-318	DNA
						22347216	22347243	28	(AGTCGG)n	Simple_repeat
						22347244	22348979	1736	Reju_rnd-4_family-335	DNA
						22348980	22349493	514	rnd-5_family-4974	Unknown
						22349469	22350129	661	Reju_rnd-5_family-1132	DNA
						22350148	22350739	592	Reju_rnd-5_family-812	LTR
						22350740	22351977	1238	Reju_rnd-3_family-89	LTR/Gypsy
						22352134	22352761	628	rnd-5_family-1714	LTR/Gypsy
						22352793	22354390	1598	Reju_rnd-3_family-89	LTR/Gypsy
						22354546	22354903	358	Reju_rnd-3_family-89	LTR/Gypsy
						22355002	22355862	861	Reju_rnd-4_family-316	LTR/Gypsy
						22356399	22356424	26	(A)n	Simple_repeat
						22357127	22357155	29	(CTT)n	Simple_repeat
						22359493	22360026	534	Reju_rnd-5_family-812	LTR
						22360734	22360763	30	(TTTAT)n	Simple_repeat
						22361878	22362689	812	rnd-1_family-2	LTR/Gypsy
						22362432	22362858	427	Reju_rnd-5_family-304	Retro
						22362487	22363691	1205	rnd-1_family-13	Unknown
						22362915	22364630	1716	rnd-4_family-25	LTR/Gypsy
						22364627	22365039	413	rnd-1_family-13	Unknown
Jm7Sp	R1	9669				R2	2089					R3
	3	9671	(CCCTAAA)n	Simple_repeat	+	10002	10073	72	RLX_66759	LTR	+	11761	18962		+	Jm7SG00000100-RA	hypothetical protein PRUPE_ppa023953mg [Prunus persica] &gt;gi|462416125|gb|EMJ20862.1| hypothetical protein PRUPE_ppa023953mg [Prunus persica]
						10285	10310	26	(T)n	Simple_repeat	+	22545	23548	3583	+	Jm7SG00000200-RA	Uncharacterized protein TCM_005902 [Theobroma cacao] &gt;gi|508704813|gb|EOX96709.1| Uncharacterized protein TCM_005902 [Theobroma cacao]
						10841	11271	431	Reju_rnd-4_family-314	LTR	+	25300	31161	1752	-	Jm7SG00000300-RA	PREDICTED: uncharacterized protein LOC100855398 [Vitis vinifera]
Jm8Dp	R1	8203				R2	11471					R3
	2	8204	(CCCTAAA)n	Simple_repeat	+	8244	9412	1169	Reju_rnd-3_family-89	LTR/Gypsy	+	19676	27369		-	Jm8DG00000100-RA	PREDICTED: zinc finger CCCH domain-containing protein 16 isoform X1 [Vitis vinifera] &gt;gi|731403357|ref|XP_010655029.1| PREDICTED: zinc finger CCCH domain-containing protein 16 isoform X1 [Vitis vinifera]
						9410	14022	4613	rnd-4_family-354	LTR/Gypsy	+	51184	70481	23815	+	Jm8DG00000200-RA	PREDICTED: katanin p80 WD40 repeat-containing subunit B1 homolog isoform X2 [Malus domestica]
						14501	18210	3710	Reju_rnd-4_family-209	LTR	-	72312	77032	1831	-	Jm8DG00000300-RA	hypothetical protein L484_011024 [Morus notabilis] &gt;gi|587916371|gb|EXC04044.1| hypothetical protein L484_011024 [Morus notabilis]
												Mean		17335
												S		11543.7
												95% C.I.		6821.35

## Sheet: Notes
* the telomeric, subtelomeric, and genic regions are designated as R1, R2, and R3, respectively.
**p an q indicate the short and long arm, respectively.
