# Supplementary material for: Sequencing a Juglans regia × J. microcarpa hybrid yields high-quality genome assemblies of parental species
Source: Hortic Res. 2019 Mar 25;6:55. doi: 10.1038/s41438-019-0139-1 (PMC6431679; doi:10.1038/s41438-019-0139-1)
Supplement: Supplementary file 5 — File S4 [file 41438_2019_139_MOESM5_ESM.xlsx]

## Sheet: JrSerr_v1.0
File S4. First 150 nucleogtides of the subelomeric region at the telomeric region and subelomeric region boundary
Chromosome arm	Subtelomeric region sequence (150 bp) at the telomeric and subtelomeeric region boundary*
Jr1Dp**	CCCTAAAAACCCTAAAGAGCATAACAAAGTACGAGTGAAAATGCAAAGAAGATGGAGAACAAAAACAAACAATATTTGAGAAGAAATCGGAGAAAGAGCAAAAATAAACGGCCGCTAGGGATTTACCCACCCACTACTCTAAAAAGATAGAAGCGTA
Jr1Dq**	CTAACTGATCTAATTGACCAACACACTAAAAGTGGGCAGTGGAGTCTTGCACCCCGTTTGCCCGTCCTTTGGCCCTTGCCTGGGTAGGGCGGGCCCCCCAATCATTAGAGGTGGGCGACAACATATCCGCTTGCATCTGTGAGTCCAGAGGGGTTTA
Jr1Sq	TAAAGGATTGGAAATTTAATCTTTCTTTTCAAGTAACATCAAACCGCATAAGAAAAAAAAAGTAATAATATAAACATAACACATTGCACAACAATGTTATAAAATGAGGTTATTTTAAAATATCTCTCATTTAAAATATAGTTGCATGAAGGTTTAG
Jr2Sq	CATGTTGACATTATAATAAAATATTTCGAAAATAATTTGGAGAAAACATTGACAAAAAGCCATGGATAGCATGTACTTAACATAATGGCAATTTCATTGAATAATAACAAAGGTTGTGCGATGGGGGCTTAAATGGTTTAGGGCTTAAATGGTTTAG
Jr4Sp	CTAAACCTAATGGATTTTCATTCCTGATTCCTTTTCAATTTACTTCTAATGCAGAGCCAGTTCCTAGGAAAATTCTTGACCAGATGAATGTAAAAGGACTTACAAGGGAAAATGTGGCAAGCCACCTGCCGGCATAAATCTTTTTTTTTCTCTTCTT
Jr5Dp	ACCCTAAGGTTTTACTTGGAAAACACAAAAGGGTTCCAGGTGGTATTGAACACATCAGATGCCTAAGTCCGGTTAATGCATGTACATTGTTTTAAATCTCTGGAGAAAATGATTTAAAAGTTACATCAAGTGTGTGCTTGGACTACATATATATAGA
Jr5Sp	CCTAAACTCGTGGCTGAGCTGCTTCTAGTGAAATGATAATTTATATGAAAAGAATAATAGTATTCATCGTTCTAATTCTCATCATCCTATGATGTGACATTAAATGATTGGAGACTATTTATTATATTTCTCTTATAAATCTATCATCTAGTGTCAC
Jr5Sq	TGAGTACGTAATGTACGTATTCCGTAAAAGTTATCTGTACCTGCTCAAGTGCGTATAATATGAACATGAACAGTGGTTGGCACCATCGGCATTGGTGCCTGACTTCATTCCAGCGACCAATTACTTAGGCCCCTTTCGAACCTTGTTGACGGTTTAG
Jr6Dp	TAAACCCACACATGTTTGTAGTCAAGGCAAGTCTAGACATTTTAGATGCTTTAAGAATGTTGATGCTTGTGTGGCTTATATGCTTGAAATAAATGATGAGGTAGGAATAAAGTTGTCCAAGAATTTCAAGTCTGTGGTTGTTGAGGCAGAGGGTTAC
Jr6Dq	GGCAGAATTATAAAACTAATATAACGTTGAGGTGTCTCGAAGATAGATTTCAATTAAAAATAGCATGTGGCGGTGGTCGGAAGAAAAGAAGAACTCCTGAAAAGATAACGTGGAAAAAAAAAAAAAAAGAAGAAAAAAAGAGAAGCAAACTAGGGTT
Jr6Sq	TTCGCGCTAAACTATTTTGCATCACCAACAGAGGTTGTCAACCTTTCCAAGCGCAACCACCACAAACAACCACAGAATCAAACCCATAGCTAGGAGCAACCACAATTAAGTGGCCCGAATGACCCTATTTTCTATGCCCAAAATAAAGCAAGGGTTT
Jr7Dp	CCCTAAAAAACCCTAAAAAAAAAAAAAAAACCCTAAAAACCCTAGAATAGGGGTTCCGGGCTAAGGTGGGGGGATGGCTCGACGCCAGACTGAGGTGATGGAGGGAGGGTTCGACGCCGTTGCGAGGTTGTTGCGAGAGAGGGGGGAGGTGGAGAAG
Jr7Dq	ATTCTCGCCCCATCTCCAGGCAAAGTCGATACTTTGGGCTCGCACCCAGTCATCAATGGAGGAAACACATCGCCCAAGTGTCTGACTCTTCCCTGCTATAAGTTGATGCCCCGCACTCGCACTCAAACCCTAAGGAGTGCGAGTGCGGGTTTTAGGG
Jr7Sq	ACATCCAAACAACTCAAAATACTCTCAATGGGACCTACAAACTCACTTCAATCTCTACTCATAACTATTCACAAACATTCTATAATATTTATCACTATTATATATAAATAAAAAATAAAATTACTATAATATTTATCACTAAAATTACTATTAGGGT
Jr8Dq	TTTTTTTTTTTTTTTTTTTTTTTTTTTTTTTTTTTTTTTTTTTTTTTTTTTTTTTTTTTTTTTTTTAGGTTTTAGGGTTTTTTAGGTTTATTTTTTTTTTTTTTTTTTTTTTTTTTTTTTTTTTTTTTTTTTTTTTTTTTTTTTTTAGGTTTAGGGT
Jr8Sq	AACTGGGTGACTATTAAAAACAAGTACCCACTACCCAGGATTGATGATCTATTTAATCAGTTGCAGGGGGCCTAAGTTTTCTCCAAGATCGATCTGTGATCGGGTTACCACCAACTTAAGATCAAGCCGGGAGATATTTCGAAGATGACATAGGGTT

## Sheet: Jm31.01_v1.0
Chromosome arm	First 150 nucleogtides of the subelomeric region at the telomeric region and subelomeric region boundary *
Jm1Sq	TGATGCATGTGAGTTGGTTTTTGCATACTCGTAATGGGCAGGAGAAACCTTGAGGAAGAAGACCTTGGTTTTGGAAGTCTCATTAAGGTTGATCCACCAAGCCCAGGTTGTGAGGCCTTTATAATACGCAATCATGCGGTTCATATCTTTGGGTTTA
Jm2Dp	AAACCCTTTTCATTGTGCATTTACTTTCAATAATCTTTTCTAAATGAGTATTTCAAGAATTGTAGATAAGTGCCCGTAAAATGGTTGTGTGAGAGTTTTCTAAGATCTTTCCTTGTTCCTCTCGATCTCCAGAGACATTGAATGGCAATAGTCGCCT
Jm3Dp	AACCCTAGTAGTTGGTGCTCAGAGATTGCGTGAGTTGTGGACGTCAACAACAACTAAGATTTTAGAGGAGAGTGATGGCATGAGGGTGTGTGTGTGAGAGAGAGAGAGAGAAAGAGACGGCTTGAGAGATTAAAGAGTGACAAATGGTTTTAGAGAC
Jm3Dq	AATATCAGCGAGGATAGGGTTTCCATCCTAGAGTCTCCCTTCTACAAGTCTCCCAAGCATGAAGTTGTCTCGTCGGAAGTGCCCTTGGAGGTGGCTCCCCTAGTAGAGGTAGGGGGTCCAACTAGCCCGTCGGTAAGAGTTGGAGTGGGCTAGGGTT
Jm3Sq	TGACAATTTTATAAGTTTGATTTAATCTTTTAGGGTTTAGGGCTTTAGGGTTTTCGGGGTTCATGGTTTTGGGTTTTCGGGGTTCAAGGTTTGAGGGTTTTCGGGGTTCAAGGTTTTTGGGTTTTAAGGATATTAGGTTTCTAGGTTTTCAGGGTTT
Jm4Dp	CCCTAAATAAGATGAAACACTTCTTATATCCAAACGGAAGTGTTTAGCATCACGAAATTGGGGATGACTCGATGAGATTAGGGTGTTTTTGGGTAGTGAGAGTACTTGAGATACTCTTACTACTATTCTTTACTTTATTATTACTTTTCACATAATT
Jm5Dp	CCCTAAATACAAGCTAATACAAACACAATAATTTTTGCTTTTCCTTTTTCAGATTTTTTCCATCTCTCTCACTTTATCTTCCCTTTTTCCAAACGTCATACTGGCACTGCAATACATCATCTTCCCCTTTGAAAATAACCTTTTCTTTTCTTTTTCT
Jm5Sq	TTACATTTTTAGACATGAACTGGACCCTAGAGAGTATGACGATCAATACTACGCACTGTGGCATAATGTGTTTTAAATCCAAGATTCTAGCTTTCCAATATTTTCGCCTCGTGCCTCACATTCCTCCTAATCCCTTAGGTATACATATTCGGGTTTA
Jm6Sq	TAAAGAACTTTCGTGATTTAAATACATTTTTGCACTAATTCATTTTATCTGTGAATTGCTTGGTTATGCCGGACTGAGTTTGAAGAGTTCGGAGGTTGGATGGATTGTGGACAGAGTTTTTGTGTGTTTGGTTTGGATTGTTGGTTGTTGTTAGGGT
Jm7Sp	AACCCTAGAGTGATGGGATTTGACTCTAAATAAAATAGAAAGTGAGAGTTGGCTTACATGCTAAGGAACTAAGTTTCCTTTTTATATTAGTAACTTCCTCCTTTCATTTTGAAATAGGGGTAGCCGTAATCGTAAGAACTCTATTTCCTCCCTAAGC
Jm8Dp	CCTAAACACGCGTAATCTAATCACCTAACGATGAGAGCATATTGTGAGAGAGCCCAATCCACTGCCAATACCAACTGGGTTACCACCAAGCGACTGTAGAAGATAAAAACGGTTATCATTTGAATTCACTAAGGGCTAAACCTTCGTATCTAGATTT

## Sheet: Notes
*The last R1 telomeric repeat is red
**p and q designate the short and long arms
