# Supplementary material for: Sequencing a Juglans regia × J. microcarpa hybrid yields high-quality genome assemblies of parental species
Source: Hortic Res. 2019 Mar 25;6:55. doi: 10.1038/s41438-019-0139-1 (PMC6431679; doi:10.1038/s41438-019-0139-1)
Supplement: Supplementary file 6 — File S5 [file 41438_2019_139_MOESM6_ESM.xlsx]

## Sheet: Genes 
File S5. List of genes located within the centromeric JCR arays and their transription levels
1	Pseudmolecule	Source	Gene start	Gene end	Strand	mRNA ID	Number of libraries the gene is expressed	CHE_Replicate 1**	CHE_Replicate2	CHE_Replicate3	CHE_Replicate4	CHE_Replicate5	CHM_Replicate1	CHM_Replicate2	CHM_Replicate3	CHM_Replicate4	CHM_Replicate5	CHL_Replicate1	CHL_Replicate2	CHL_Replicate3	CHL_Replicate4	CHL_Replicate5	CE	CI	CK	EM	FL	HC	HL	HP	HU	IF	LE	LM	LY	PK	PL	PT	RT	SE	TZ	VB	Functional annottion of the gene
2	Jr1D	mRNA	32634103	32634743	+	Jr1DG00159300-RA	3																										0.24892		0.33442						0.6829		PREDICTED: non-functional NADPH-dependent codeinone reductase 2-like [Jatropha curcas]
3	Jr1D	mRNA	32637977	32639690	+	Jr1DG00159400-RA	13				0.78239		0.76652						0.255915						0.179	0.128915			0.53983			0.269	0.18154		0.91778		0.426624		0.7437	1.75399	0.682
4	Jr1D	mRNA	32639256	32642658	-	Jr1DG00159500-RA	35	15.1896	12.9295	13.9377	14.956	14.8156	12.8729	16.7772	13.2132	13.5264	3.75551	14.4978	7.36185	2.85842	11.8984	13.4188	1.21884	6.95335	4.65784	3.82723	9.12753	4.49144	4.74259	8.2462	13.2872	6.93135	9.4177	9.51512	5.21924	13.2779	9.92253	11.1285	4.38846	12.2544	8.58563	5.777	hypothetical protein L484_003605 [Morus notabilis] &gt	gi|587900608|gb|EXB88909.1| hypothetical protein L484_003605 [Morus notabilis]
5	Jr1D	mRNA	32668689	32669030	+	Jr1DG00159600-RA	0																																				Gag-protease-integrase-RT-RNaseH polyprotein, partial [Theobroma cacao] &gt	gi|508702371|gb|EOX94267.1| Gag-protease-integrase-RT-RNaseH polyprotein, partial [Theobroma cacao]
6	Jr1D	mRNA	32677640	32678161	+	Jr1DG00159700-RA	0																																				hypothetical protein VITISV_042246 [Vitis vinifera] &gt	gi|147855308|emb|CAN79619.1| hypothetical protein VITISV_043160 [Vitis vinifera]
7	Jr1D	mRNA	32682580	32685015	-	Jr1DG00159800-RA	35	33.7536	33.715	39.2836	3.54447	31.8375	41.3738	35.3621	32.3529	28.6999	1.83319	24.9259	48.9254	13.699	19.2919	32.9589	36.8232	26.9224	22.1263	15.5634	37.1796	24.5719	31.6896	32.9123	49.4418	31.7533	39.5979	21.1398	42.7553	44.3381	37.6625	35.8632	23.1759	51.6725	28.4868	33.933	hypothetical protein PRUPE_ppa005999mg [Prunus persica] &gt	gi|462419316|gb|EMJ23579.1| hypothetical protein PRUPE_ppa005999mg [Prunus persica]
8	Jr1D	mRNA	32772472	32775255	-	Jr1DG00159900-RA	0
9	Jr1D	mRNA	32813198	32815819	-	Jr1DG00160000-RA	18													0.12912	0.63553		1.79417	6.782	0.78756		2.39624	0.415816	0.77189	1.46814	7.23384	0.4963	0.558564	2.74197	0.118788	0.7278		0.152837	0.594226			1.97636	unnamed protein product [Vitis vinifera]
10	Jr1D	mRNA	32979899	32981515	-	Jr1DG00160100-RA	35	2.98644	3.37527	3.32487	2.85465	2.15325	3.24863	2.78775	3.95811	2.54729	0.283169	2.5421	2.4131	3.19822	3.1281	3.93326	1.94215	4.34526	2.6874	1.8897	4.59129	2.76851	3.61159	2.9926	6.64874	5.49683	2.43336	3.73113	3.71822	6.89353	2.52866	5.22283	4.14219	4.176	2.64273	3.66564	hypothetical protein PHAVU_009G253500g [Phaseolus vulgaris] &gt	gi|561012053|gb|ESW10960.1| hypothetical protein PHAVU_009G253500g [Phaseolus vulgaris]
11	Jr1D	mRNA	32987122	32991724	-	Jr1DG00160200-RA	35	4.4639	46.7289	57.4222	44.2332	51.4277	62.2882	56.3833	55.1971	47.5374	23.388	48.7929	42.6522	52.9266	55.3643	76.8932	67.3	77.7549	27.9484	28.8823	44.6635	49.588	65.3365	59.3525	74.7212	75.6421	39.8144	39.7726	35.9341	96.3786	49.6693	78.848	5.12665	59.7278	74.1537	42.9228	PREDICTED: importin subunit alpha-1 isoform X1 [Vitis vinifera] &gt	gi|731388277|ref|XP_010649542.1| PREDICTED: importin subunit alpha-1 isoform X1 [Vitis vinifera] &gt	gi|296083287|emb|CBI22923.3| unnamed protein product [Vitis vinifera]
12	Jr1D	mRNA	32991573	32991903	+	Jr1DG00160300-RA	34	17.8185	24.4493	29.3238	32.6478	33.742	3.12531	29.7344	22.4825	12.7328		18.6182	13.2393	19.1771	22.3581	31.5369	1.7238	11.5	1.35687	1.79	1.73352	9.69842	13.882	12.4294	9.17788	18.1216	1.43214	11.9241	6.36625	13.8131	21.7259	22.4399	14.4183	21.9944	18.5125	1.59151
13	Jr1S	mRNA	9413284	9415599	+	Jr1SG00058700-RA	35	36.4385	38.1988	25.292	33.3351	38.7845	22.4664	24.2622	29.3335	25.2999	34.3152	25.8451	26.5612	13.2868	1.73162	11.6716	29.8772	31.7629	18.3665	12.2362	48.2961	16.5824	24.3275	17.5976	32.4558	41.2721	34.7438	28.2693	44.1468	5.27752	23.7817	51.1317	9.76438	37.7181	24.1655	44.8625	UTP-glucose-1-phosphate uridylyltransferase [Medicago truncatula] &gt	gi|657393819|gb|AES70881.2| UTP-glucose-1-phosphate uridylyltransferase [Medicago truncatula]
14	Jr1S	mRNA	9519485	9526125	+	Jr1SG00058800-RA	35	24.8213	25.1254	21.4733	16.4386	23.7925	15.9294	19.1555	21.7338	21.4694	32.5886	23.5326	14.6675	16.2964	34.9695	24.5312	1.89553	19.2161	58.5758	22.1166	47.4733	17.847	43.596	3.65297	13.6236	25.5274	198.276	83.9984	169.249	9.64762	19.4117	15.6437	25.8427	32.8939	6.88187	86.1525	50S ribosomal protein L3P [Medicago truncatula] &gt	gi|355493122|gb|AES74325.1| 50S ribosomal protein L3P [Medicago truncatula]
15	Jr1S	mRNA	9560406	9562159	-	Jr1SG00058900-RA	31	1.29252	0.883827	1.28245	5.22637		0.358698	0.33127	0.717489			1.63479	0.28723		0.354248	0.525257	0.335814	1.95771	0.848656	0.812289	1.17624	0.775978	1.2699	1.1933	1.91255	0.82544	2.9193	0.232636	1.19611	0.355775	4.72418	0.576797	0.75816	0.414883	0.64824	5.49962	RNA polymerase beta&apos	subunit protein, partial (chloroplast) [Platycarya strobilacea]
16	Jr1S	mRNA	9581795	9585109	+	Jr1SG00059000-RA	0
17	Jr1S	mRNA	9666529	9667018	+	Jr1SG00059100-RA	25	0.251914	0.214779						0.293916	0.15275		0.56266	0.1746					0.15838	0.21559	0.113367	0.446319	0.9123	0.24137	0.99346	0.3815	0.167279	0.324619	0.53787	0.536276	0.138192	0.189955	0.113363	0.397348	0.152284	0.22556	0.155355
18	Jr1S	mRNA	9674182	9678978	+	Jr1SG00059200-RA	26				0.86894	0.143597		0.26319	0.338	0.12956		0.68733		0.15474				0.68134	0.5381	0.146327	0.349571	0.96141	0.161497	0.52149	0.39511	0.124698	0.126723	0.6388	0.154344	0.483	0.72979	0.127845	0.133169	0.18925	0.87844	0.13725	PREDICTED: uncharacterized protein LOC104879062 [Vitis vinifera]
19	Jr1S	mRNA	9718887	9723112	+	Jr1SG00059300-RA	35	5.71998	2.37344	4.24971	2.95225	3.28777	2.2676	1.94156	1.89283	1.31735	0.981826	4.29366	2.17258	2.77265	5.36855	15.5258	4.68273	5.55395	5.73359	3.57372	18.4885	1.18341	5.84453	1.12132	1.2319	8.12495	13.4266	5.15844	13.8229	2.45778	2.56674	8.64893	3.63313	11.7555	1.56872	13.2329	hypothetical protein PRUPE_ppa004928mg [Prunus persica] &gt	gi|462411435|gb|EMJ16484.1| hypothetical protein PRUPE_ppa004928mg [Prunus persica]
20	Jr1S	mRNA	9725278	9727649	+	Jr1SG00059400-RA	0																																				PREDICTED: uncharacterized protein LOC104893451 [Beta vulgaris subsp. vulgaris]
21	Jr1S	mRNA	9727737	9737214	+	Jr1SG00059500-RA	0																																				putative reverse transcriptase [Oryza sativa Japonica Group]
22	Jr1S	mRNA	9744979	9746714	+	Jr1SG00059600-RA	0																																				PREDICTED: uncharacterized protein LOC103326508 [Prunus mume]
23	Jr1S	mRNA	9756454	9758025	-	Jr1SG00059700-RA	0																																				PREDICTED: uncharacterized protein LOC107177307 [Citrus sinensis]
24	Jr1S	mRNA	9758644	9761160	-	Jr1SG00059800-RA	0																																				PREDICTED: uncharacterized protein LOC103697100 [Phoenix dactylifera]
25	Jr1S	mRNA	9761240	9761647	-	Jr1SG00059900-RA	0																																				PREDICTED: uncharacterized protein LOC104601019 [Nelumbo nucifera]
26	Jr1S	mRNA	9761807	9764334	-	Jr1SG00060000-RA	0																																				PREDICTED: uncharacterized protein LOC107176149 [Citrus sinensis]
27	Jr1S	mRNA	9783051	9783651	+	Jr1SG00060100-RA	1																																		0.1843		zinc finger GRF-type protein [Arachis hypogaea]
28	Jr1S	mRNA	9790345	9795233	+	Jr1SG00060200-RA	35	24.3695	24.4835	23.6728	21.9138	28.6648	16.6336	21.4748	26.2924	21.7235	3.82342	19.7233	18.3817	1.17674	13.3672	16.1437	2.12318	14.5657	28.5139	11.5416	28.412	13.9495	15.7733	12.6365	1.1578	16.4325	68.8144	49.8949	74.2277	14.7264	13.5925	14.5457	9.61428	11.7857	3.65957	35.2697	PREDICTED: uncharacterized protein LOC103328728 [Prunus mume]
29	Jr1S	mRNA	9807819	9809355	+	Jr1SG00060300-RA	35	9.92661	9.71823	15.6116	15.6753	15.5226	7.2947	9.61816	13.2873	14.8818	13.7929	8.88466	12.3839	4.89297	5.44988	7.52416	5.95625	8.22363	7.43368	8.15254	1.32793	4.26655	5.27798	6.66145	7.79771	9.11357	27.6827	25.6562	25.9168	8.88734	6.22817	7.85179	1.3269	3.26573	1.66362	13.5355	PREDICTED: glutamyl-tRNA reductase-binding protein, chloroplastic isoform X2 [Gossypium raimondii] &gt	gi|763789301|gb|KJB56297.1| hypothetical protein B456_009G118600 [Gossypium raimondii]
30	Jr1S	mRNA	9839512	9839874	+	Jr1SG00060400-RA	0
31	Jr1S	mRNA	9864976	9873446	+	Jr1SG00060500-RA	35	4.4966	36.2663	3.19356	3.22955	35.6753	17.7438	2.68463	23.6939	2.96836	31.4814	51.2765	18.8856	35.13	41.5171	5.96925	16.4441	119.345	67.7374	55.4738	122.195	64.6237	64.9888	74.8412	134.775	122.196	15.3528	1.58642	136.322	44.9736	18.3467	129.494	41.6645	63.2914	21.7156	142.266	hypothetical protein L484_004969 [Morus notabilis] &gt	gi|587942290|gb|EXC28839.1| hypothetical protein L484_004969 [Morus notabilis]
32	Jr1S	mRNA	9909850	9915497	-	Jr1SG00060600-RA	35	6.1785	1.26272	4.19346	4.9559	6.21986	5.93543	1.35954	1.46814	4.17571	2.47168	1.14211	3.15123	4.44163	1.84577	3.69675	63.4169	64.4128	14.8294	1.89464	136.229	28.1495	49.5997	45.5246	79.7976	41.6443	4.78812	49.2263	32.5614	5.45458	2.32312	23.1492	16.2598	3.38743	3.79255	36.2559	hypothetical protein CISIN_1g0420912mg, partial [Citrus sinensis]
33	Jr1S	mRNA	9925447	9932653	-	Jr1SG00060700-RA	35	9.84339	1.23652	4.713	1.39438	3.81666	2.58151	2.62697	1.75394	0.639895	1.17449	1.32633	0.794539	2.81391	2.43891	1.89645	24.8231	51.4522	14.1542	5.17327	112.254	33.6983	35.6313	59.3128	86.3493	4.45884	33.2284	29.8876	26.1819	4.3852	1.68922	24.6133	9.84751	18.5149	3.5875	34.2748	hypothetical protein GLYMA_07G0043002, partial [Glycine max] &gt	gi|947098528|gb|KRH47020.1| hypothetical protein GLYMA_07G0043002, partial [Glycine max] &gt	gi|947098529|gb|KRH47021.1| hypothetical protein GLYMA_07G0043002, partial [Glycine max]
34	Jr1S	mRNA	9982359	9985130	-	Jr1SG00060800-RA	34	3.78965	0.961645	0.66361	1.73352	2.35473	3.35114	2.55668	0.8262	0.59898		0.993797	2.4446	0.629938	1.11645	2.67358	9.4547	1.21429	5.92945	0.929813	38.2577	6.13457	13.9128	11.2689	26.3797	13.4317	11.4744	8.22868	8.56923	1.37567	0.81919	6.78475	3.11521	6.45948	0.73956	11.4267	hypothetical protein EUGRSUZ_L019903, partial [Eucalyptus grandis] &gt	gi|629075825|gb|KCW44500.1| hypothetical protein EUGRSUZ_L019903, partial [Eucalyptus grandis] &gt	gi|629075826|gb|KCW44501.1| hypothetical protein EUGRSUZ_L019903, partial [Eucalyptus grandis]
35	Jr1S	mRNA	10028911	10030200	-	Jr1SG00060900-RA	35	7.17161	7.39823	5.56265	6.27279	4.54896	5.74281	7.48588	8.29546	3.84169	0.836589	5.3619	7.16692	1.75758	1.25751	4.5781	1.43552	3.31878	5.94655	2.95764	6.79955	2.4433	7.4685	5.83457	5.96957	9.36178	6.99473	4.66162	8.31666	5.54423	4.76612	9.74383	4.5842	7.61457	2.45638	5.31826	PREDICTED: uncharacterized protein LOC101313650 [Fragaria vesca subsp. vesca]
36	Jr1S	mRNA	10115097	10115817	+	Jr1SG00061000-RA	35	27.8294	3.64262	25.5422	21.1284	33.6932	17.3863	19.2695	21.5445	3.42296	22.3923	4.1166	16.6417	8.63692	1.8143	11.8949	25.5316	23.7545	7.95212	32.2857	17.7448	48.686	3.48632	36.3539	7.44283	39.142	18.8474	1.42466	11.7556	32.648	22.2556	37.1765	21.5972	44.1828	23.8653	16.3452	PREDICTED: uncharacterized protein LOC104770070 [Camelina sativa]
37	Jr1S	mRNA	10140176	10147820	-	Jr1SG00061100-RA	34	0.8622	0.95226	1.53938	0.37129	0.353126	0.495376	0.38146	0.52125	0.19987		1.27981	0.749	3.6228	0.96422	1.28928	6.9622	12.1928	11.7186	0.33123	16.7214	8.78325	12.4478	8.12197	2.44976	11.1887	6.33449	7.19115	5.86663	4.75964	0.825114	8.4383	0.257619	6.5493	1.38213	1.13683	PREDICTED: calcium-transporting ATPase 9, plasma membrane-type [Cucumis sativus] &gt	gi|700190190|gb|KGN45423.1| Autoinhibited calcium ATPase [Cucumis sativus]
38	Jr1S	mRNA	10159071	10160963	-	Jr1SG00061200-RA	31	0.554626	0.133616	0.127833		2.35861	0.516979	1.28376	0.95793	0.76668		0.223695		1.34242	0.771629	0.81166	4.5669	8.4514	12.7426		18.9673	7.84522	12.525	11.4238	24.7799	14.1782	3.36545	1.53285	5.96543	6.11819	0.3538	1.45953	1.51637	7.7878	0.583142	8.69676	hypothetical protein GLYMA_07G0043002, partial [Glycine max] &gt	gi|947098528|gb|KRH47020.1| hypothetical protein GLYMA_07G0043002, partial [Glycine max] &gt	gi|947098529|gb|KRH47021.1| hypothetical protein GLYMA_07G0043002, partial [Glycine max]
39	Jr1S	mRNA	10165849	10172749	-	Jr1SG00061300-RA	31	0.535157	0.18157	0.344655		0.626872		0.75575	0.487254	0.66154		0.53161		0.241477	0.163296	0.64428	0.649133	1.91917	4.42662	0.173	3.32547	2.55888	3.73499	2.35176	5.79633	4.2525	1.39536	0.452646	1.65181	1.59658	0.74842	3.67631	0.475121	1.28953	0.27298	2.52885	PREDICTED: calcium-transporting ATPase 9, plasma membrane-type isoform X3 [Prunus mume]
40	Jr1S	mRNA	10182446	10202320	-	Jr1SG00061400-RA	33	0.296385	0.11588	0.2542	0.429128	0.711385	0.591317		0.259428	0.167224		0.344987	0.83982	0.55511	0.4317	0.21164	0.499711	1.88458	5.68681	0.6141	4.62615	2.16217	3.76436	2.18828	5.52658	4.73897	1.4612	0.945744	1.61729	0.85798	0.14595	3.48314	0.37416	0.835111	0.315284	2.38825	Autoinhibited Ca(2+)-ATPase 9 isoform 4 [Theobroma cacao] &gt	gi|508779179|gb|EOY26435.1| Autoinhibited Ca(2+)-ATPase 9 isoform 4 [Theobroma cacao]
41	Jr1S	mRNA	10247740	10250054	-	Jr1SG00061500-RA	20	0.15366													0.233827	0.21621		0.76578	0.121262		0.3214		0.7575	0.1957	0.29744	0.271791	0.3822	0.16883	0.1486	0.3333	0.44524	0.1281	0.7269	0.24791	0.9349	0.56317	PREDICTED: kinesin-like protein FRA1 [Ricinus communis] &gt	gi|223547129|gb|EEF48626.1| Chromosome-associated kinesin KIF4A, putative [Ricinus communis]
42	Jr1S	mRNA	10270900	10271203	+	Jr1SG00061600-RA	2																	0.89954											0.316
43	Jr1S	mRNA	10318208	10318711	+	Jr1SG00061700-RA	0																																				Uncharacterized protein TCM_032543 [Theobroma cacao] &gt	gi|508721961|gb|EOY13858.1| Uncharacterized protein TCM_032543 [Theobroma cacao]
44	Jr1S	mRNA	10338567	10341446	-	Jr1SG00061800-RA	0																																				PREDICTED: uncharacterized protein LOC104584839 [Brachypodium distachyon]
45	Jr1S	mRNA	10352802	10356834	+	Jr1SG00061900-RA	0																																				hypothetical protein OsI_30282 [Oryza sativa Indica Group]
46	Jr1S	mRNA	10373453	10375348	-	Jr1SG00062000-RA	35	29.2225	19.8269	27.8798	33.4638	23.9184	37.4128	35.763	41.5744	39.2269	29.7279	26.6222	35.6867	25.7858	19.3682	3.99537	27.5849	27.2354	15.6666	11.558	27.3227	31.4111	19.9196	23.6786	24.5255	26.5446	15.8699	14.6337	19.5825	51.3162	27.9118	29.1673	13.4673	2.15199	85.5611	24.3589	PREDICTED: protein SCAI [Ricinus communis] &gt	gi|1000955739|ref|XP_015577760.1| PREDICTED: protein SCAI [Ricinus communis]
47	Jr1S	mRNA	10401535	10402216	+	Jr1SG00062100-RA	13																		0.175156	0.216745	0.81475		0.48817	0.16197	0.3429	0.74799	0.182743			0.169415	0.627964	0.6177	2.25573	0.156347
48	Jr1S	mRNA	10402316	10402926	+	Jr1SG00062200-RA	15																	0.11439	0.388439	0.1834	0.81728	0.67221	0.23342	0.151419	0.13852	0.128561	0.152948			0.29455	0.522398		2.21253		0.48231	0.184845
49	Jr1S	mRNA	10409430	10428948	-	Jr1SG00062300-RA	35	24.6298	12.3283	19.6996	18.8286	17.1293	19.4783	24.4119	23.4552	19.8645	0.245663	17.1614	19.1251	1.93537	11.4186	21.7315	14.3832	15.4649	8.3562	7.59646	13.3344	16.7868	13.7769	15.7659	12.6616	17.9443	1.11255	4.49617	1.8626	21.3417	16.4562	21.6736	1.38335	9.38242	28.7865	13.6955	PREDICTED: protein SCAI [Jatropha curcas] &gt	gi|643732490|gb|KDP39586.1| hypothetical protein JCGZ_02606 [Jatropha curcas]
50	Jr1S	mRNA	10550208	10553499	+	Jr1SG00062400-RA	0																																				hypothetical protein OsI_32248 [Oryza sativa Indica Group] &gt	gi|222630794|gb|EEE62926.1| hypothetical protein OsJ_17731 [Oryza sativa Japonica Group]
51	Jr1S	mRNA	10568490	10574070	-	Jr1SG00062500-RA	0																																				hypothetical protein PRUPE_ppa020120mg [Prunus persica] &gt	gi|462423643|gb|EMJ27906.1| hypothetical protein PRUPE_ppa020120mg [Prunus persica]
52	Jr1S	mRNA	10577871	10591905	+	Jr1SG00062600-RA	35	11.3469	15.5654	18.3991	21.5828	17.114	15.3952	17.1155	23.6296	21.1485	3.18756	16.3176	17.5669	15.4873	15.139	1.66816	29.5395	36.8867	12.3818	5.19126	25.7918	11.8132	16.8564	2.22636	25.9884	21.2378	31.4831	26.5846	25.7538	32.6248	15.8984	22.3851	12.7256	4.52874	25.6575	19.2998	PREDICTED: uncharacterized protein LOC103438869 [Malus domestica] &gt	gi|657967888|ref|XP_008375633.1| PREDICTED: uncharacterized protein LOC103438869 [Malus domestica] &gt	gi|657967890|ref|XP_008375634.1| PREDICTED: uncharacterized protein LOC103438869 [Malus domestica]
53	Jr1S	mRNA	10607184	10610826	+	Jr1SG00062700-RA	35	9.46847	13.7256	17.8761	19.9295	15.6698	11.848	13.2347	23.9186	28.8898	33.3518	15.8268	17.265	22.9398	9.43992	8.64465	21.7949	36.9825	5.94953	3.97693	23.1262	4.93898	4.79146	13.8651	26.3981	18.2639	26.4269	35.214	19.542	23.4198	7.85586	21.623	1.94545	5.15118	21.7997	13.7437	hypothetical protein B456_007G248600 [Gossypium raimondii]
54	Jr1S	mRNA	10630025	10631105	+	Jr1SG00062800-RA	0																																				PREDICTED: uncharacterized protein LOC105630354 [Jatropha curcas]
55	Jr1S	mRNA	10657123	10657590	-	Jr1SG00062900-RA	0																																				PREDICTED: uncharacterized protein LOC104878615, partial [Vitis vinifera]
56	Jr1S	mRNA	10680162	10692334	+	Jr1SG00063000-RA	35	16.8468	11.7289	16.7333	13.3351	12.8144	1.57881	12.8592	13.5845	6.17546	0.68751	7.8763	8.79955	5.49445	5.88326	8.53488	14.6745	9.24476	8.69354	6.4272	14.6887	9.53634	1.63452	14.5622	14.947	14.7686	14.2474	11.4857	11.8566	21.5313	15.2719	15.6912	6.36259	16.234	22.3814	9.41486	PREDICTED: histone acetyltransferase HAC1-like [Vitis vinifera]
57	Jr1S	mRNA	10760288	10765031	+	Jr1SG00063100-RA	35	9.1214	7.39232	1.16686	11.2382	6.52764	4.42834	7.52476	1.36581	3.49828	0.326152	4.58397	4.43165	2.18145	6.12218	11.4946	5.75224	5.5812	3.27146	2.7497	5.42515	3.37359	5.73282	5.33623	7.35338	6.27635	15.7129	33.6339	12.5923	8.15227	6.63297	5.39569	2.63783	3.18867	2.4561	5.31844	PREDICTED: uncharacterized protein LOC101312173 isoform X2 [Fragaria vesca subsp. vesca]
58	Jr1S	mRNA	10825278	10826696	+	Jr1SG00063200-RA	0
59	Jr1S	mRNA	10827241	10828207	+	Jr1SG00063300-RA	0																																				PREDICTED: uncharacterized protein LOC103710479 [Phoenix dactylifera]
60	Jr1S	mRNA	10887035	10888021	-	Jr1SG00063400-RA	0
61	Jr1S	mRNA	10917261	10917905	+	Jr1SG00063500-RA	0																																				integrase [Populus trichocarpa]
62	Jr1S	mRNA	10930818	10931654	-	Jr1SG00063600-RA	27		0.273227	0.649542	0.52197			0.138661	0.33369	0.226714		0.338835				0.69599	0.143182	1.43933	0.224757	0.57577	0.161454	0.844897	1.4493	5.94869	2.74743	0.974689	0.66492	0.942159	0.529424	1.9578	2.15473	1.58337	1.79391	1.64814		0.59385	Uncharacterized protein TCM_011923 [Theobroma cacao] &gt	gi|508710339|gb|EOY02236.1| Uncharacterized protein TCM_011923 [Theobroma cacao]
63	Jr1S	mRNA	10933091	10934699	-	Jr1SG00063700-RA	21		0.16665	0.27986													0.993442	1.1359	0.116192	0.59813	0.25721	0.517221	0.868399	2.23867	2.3798	1.13332	0.664443	0.495832	0.276252	1.26331	1.5389	1.54994	2.54334	1.4583		0.13822
64	Jr1S	mRNA	10934745	10943631	-	Jr1SG00063800-RA	30	0.944966	0.774972	0.394316		0.487681		0.13971	0.178313	0.312347		0.14125	0.67754	0.222532	0.164886		0.696823	1.99275	0.25932	0.281858	0.477117	0.527366	1.34181	3.35945	2.18188	1.66496	0.92866	1.4916	0.51416	1.89634	1.35634	1.38466	2.55484	1.22297		0.272139	PREDICTED: uncharacterized protein LOC104647484 [Solanum lycopersicum]
65	Jr1S	mRNA	11074685	11075008	-	Jr1SG00063900-RA	0
66	Jr1S	mRNA	11075115	11076049	-	Jr1SG00064000-RA	0																																				DNA/RNA polymerases superfamily protein [Theobroma cacao] &gt	gi|508711429|gb|EOY03326.1| DNA/RNA polymerases superfamily protein [Theobroma cacao]
67	Jr1S	mRNA	11148179	11148895	-	Jr1SG00064100-RA	0																																				PREDICTED: uncharacterized protein LOC103428658 [Malus domestica]
68	Jr1S	mRNA	11154342	11155172	-	Jr1SG00064200-RA	0																																				PREDICTED: uncharacterized protein LOC103699354, partial [Phoenix dactylifera]
69	Jr1S	mRNA	11162558	11163178	-	Jr1SG00064300-RA	0																																				PREDICTED: uncharacterized protein LOC104896426 [Beta vulgaris subsp. vulgaris]
70	Jr2D	mRNA	24624390	24626774	+	Jr2DG00175700-RA	10																	0.2791	0.7867		0.2598			0.37729	0.224		34.3398	135.817	3.97359					0.59255		0.93758	PREDICTED: protein trichome birefringence-like 42 [Prunus mume]
71	Jr2D	mRNA	24643291	24645212	+	Jr2DG00175800-RA	10																				0.26282	0.49627	0.841661	6.98189	4.49238	2.1483	3.96566	143.759	0.8576					0.61118			PREDICTED: protein trichome birefringence-like 42 [Prunus mume]
72	Jr2D	mRNA	24727389	24732578	-	Jr2DG00175900-RA	35	46.5112	45.972	48.1817	53.1677	42.5211	31.7557	31.6982	52.5144	52.364	3.786	36.5373	42.6712	14.8777	24.7223	3.85914	21.9465	18.3829	3.8527	8.24497	15.3754	9.67227	9.78224	16.1739	24.9773	15.6314	8.39458	13.1376	8.84259	15.2447	21.4894	2.92617	1.29786	2.53393	8.98137	6.9686	PREDICTED: adaptin ear-binding coat-associated protein 2-like [Glycine max] &gt	gi|734393017|gb|KHN27933.1| Adaptin ear-binding coat-associated protein 2 [Glycine soja] &gt	gi|947078194|gb|KRH27034.1| hypothetical protein GLYMA_12G209800 [Glycine max]
73	Jr2D	mRNA	24806942	24807379	+	Jr2DG00176000-RA	0																																				PREDICTED: uncharacterized protein LOC107177914 [Citrus sinensis]
74	Jr2D	mRNA	24811615	24816629	+	Jr2DG00176100-RA	0																																				PREDICTED: uncharacterized protein LOC105771889 [Gossypium raimondii]
75	Jr2D	mRNA	24816807	24817049	+	Jr2DG00176200-RA	0																																				PREDICTED: uncharacterized protein LOC107261118 [Ricinus communis]
76	Jr2D	mRNA	25001614	25007666	+	Jr2DG00176300-RA	35	5.2613	7.35859	7.81972	8.81967	5.7249	5.71148	6.88546	7.13776	5.82819	3.6923	9.23244	5.98886	0.992726	0.6689	0.712954	7.56167	11.8111	13.546	3.49655	25.9528	4.82955	6.76858	13.5449	4.85181	9.53557	13.6647	69.6359	73.1399	3.34219	4.466	2.65884	0.9211	2.56313	1.96767	32.552	PREDICTED: uncharacterized protein LOC104117204 [Nicotiana tomentosiformis]
77	Jr2D	mRNA	25041943	25042317	+	Jr2DG00176400-RA	0																																				hypothetical protein VITISV_004139 [Vitis vinifera]
78	Jr2D	mRNA	25077418	25081445	-	Jr2DG00176500-RA	21	17.4293	0.69122										0.191316		0.17814		1.33532	11.5633	0.532353		4.61735		0.726638	0.8689	0.7334	2.768	2.38257		3.88934	0.26628	0.23711	7.48811	4.29142	2.6866	0.117994	3.21419	Alpha carbonic anhydrase 7 isoform 1 [Theobroma cacao] &gt	gi|508716068|gb|EOY07965.1| Alpha carbonic anhydrase 7 isoform 1 [Theobroma cacao]
79	Jr2D	mRNA	25165617	25170646	+	Jr2DG00176600-RA	35	17.414	214.282	221.377	229.569	217.636	185.456	28.6574	193.574	142.727	7.84782	179.632	178.675	117.548	157.568	568.783	288.497	244.476	122.535	94.2636	283.394	231.168	192.875	166.17	86.5949	176.594	318.264	123.154	364.754	178.344	15.4757	163.315	129.218	212.326	185.276	295.997	PREDICTED: ketol-acid reductoisomerase, chloroplastic [Prunus mume]
80	Jr2S	mRNA	20553496	20555530	-	Jr2SG00133700-RA	35	16.6484	17.3241	21.4116	14.5225	17.3613	17.8546	13.9434	16.3922	18.7577	5.82297	15.2372	22.7613	2.26796	19.5247	3.4587	27.4557	25.5762	13.5982	1.89176	19.1593	17.8865	24.1748	2.41747	22.5941	21.448	18.4521	17.8739	15.4787	32.5767	18.9721	26.6673	24.2661	16.952	22.9759	19.2137	PREDICTED: WD repeat-containing protein 26-like [Prunus mume] &gt	gi|645246938|ref|XP_008229591.1| PREDICTED: WD repeat-containing protein 26-like [Prunus mume]
81	Jr2S	mRNA	20578885	20583065	-	Jr2SG00133800-RA	35	9.4271	14.3587	16.7134	19.6429	16.4936	14.7239	16.2923	14.8214	1.86224	0.297866	12.839	16.2764	11.8257	14.9353	2.9784	7.71194	6.26678	5.29273	3.15276	7.44695	4.44411	4.56277	6.66765	6.97385	9.15536	5.93489	8.2397	7.14456	1.3455	6.4315	8.59979	3.13187	8.36292	5.77445	6.4447	hypothetical protein CICLE_v10031058mg [Citrus clementina] &gt	gi|567889128|ref|XP_006437086.1| hypothetical protein CICLE_v10031058mg [Citrus clementina] &gt	gi|567889130|ref|XP_006437087.1| hypothetical protein CICLE_v10031058mg [Citrus clementina] &gt	gi|567889132|ref|XP_006437088.1| hypothetical protein CICLE_v10031058mg [Citrus clementina] &gt	gi|557539281|gb|ESR50325.1| hypothetical protein CICLE_v10031058mg [Citrus clementina] &gt	gi|557539282|gb|ESR50326.1| hypothetical protein CICLE_v10031058mg [Citrus clementina] &gt	gi|557539283|gb|ESR50327.1| hypothetical protein CICLE_v10031058mg [Citrus clementina] &gt
82	Jr2S	mRNA	20594268	20596496	-	Jr2SG00133900-RA	3																													0.819	0.66755					0.3368	PREDICTED: uncharacterized protein LOC107027648 [Solanum pennellii]
83	Jr2S	mRNA	20723675	20726108	-	Jr2SG00134000-RA	35	22.4699	32.2832	41.2429	34.3122	37.6288	17.9737	18.1747	22.5683	16.7149	23.3123	36.1693	48.9653	34.9665	13.662	1.38924	186.284	229.287	821.128	153.614	539.222	869.98	482.625	121.769	178.843	266.985	1587.34	2794.13	1358.16	29.2632	37.8753	14.8269	29.3671	91.9689	14.4358	68.8911	photosystem II oxygen-evolving complex protein 2 precursor [Populus trichocarpa] &gt	gi|118487448|gb|ABK95552.1| unknown [Populus trichocarpa] &gt	gi|222842584|gb|EEE80131.1| photosystem II oxygen-evolving complex protein 2 precursor [Populus trichocarpa]
84	Jr2S	mRNA	20733030	20746133	+	Jr2SG00134100-RA	35	38.454	36.9239	4.51356	37.5367	45.5761	32.3827	38.9553	5.36146	53.4355	41.9745	4.81576	42.2264	2.45366	17.8984	11.7854	49.4257	45.4375	29.3725	8.12261	86.3123	25.7369	26.9533	43.3612	5.5288	52.8383	58.7475	38.9127	63.5418	32.2259	19.2558	56.9436	1.19842	28.3834	5.51556	63.6172	PREDICTED: reticulon-like protein B8 [Prunus mume] &gt	gi|645246944|ref|XP_008229594.1| PREDICTED: reticulon-like protein B8 [Prunus mume]
85	Jr2S	mRNA	20907807	20909776	-	Jr2SG00134200-RA	0																																				hypothetical protein [Oryza sativa Japonica Group] &gt	gi|222635369|gb|EEE65501.1| hypothetical protein OsJ_20932 [Oryza sativa Japonica Group]
86	Jr2S	mRNA	20910390	20911812	-	Jr2SG00134300-RA	0																																				PREDICTED: uncharacterized protein LOC102598429 [Solanum tuberosum]
87	Jr2S	mRNA	20911947	20913482	-	Jr2SG00134400-RA	0																																				putative transposase protein, partial [Zea mays]
88	Jr2S	mRNA	20919082	20947869	-	Jr2SG00134500-RA	35	4.57924	5.26231	7.4112	8.17482	6.75629	7.94138	1.53939	7.17749	6.37932	2.66399	3.81944	6.39215	4.57236	1.86229	3.95911	7.47938	6.7226	3.53163	0.838326	1.13567	0.828262	2.43269	2.28355	3.47842	4.4622	9.24356	2.65757	8.89322	8.93374	5.87543	6.48286	4.98618	2.39469	1.61121	1.1981	hypothetical protein PRUPE_ppa001059mg [Prunus persica] &gt	gi|462413216|gb|EMJ18265.1| hypothetical protein PRUPE_ppa001059mg [Prunus persica]
89	Jr2S	mRNA	20980139	20984235	+	Jr2SG00134600-RA	35	16.3367	25.9569	2.23127	16.758	15.8871	2.44915	23.7549	19.2785	19.9587	0.592214	24.2332	14.4947	17.5326	12.6147	19.5424	24.2116	15.8586	1.2724	3.62276	18.5984	9.1693	15.9284	17.6914	18.8134	18.679	14.694	11.6777	15.9926	18.5391	18.3771	19.3527	13.7816	16.4159	29.8672	13.4139	hypothetical protein L484_013293 [Morus notabilis] &gt	gi|587863937|gb|EXB53659.1| hypothetical protein L484_013293 [Morus notabilis]
90	Jr2S	mRNA	20986450	20988362	+	Jr2SG00134700-RA	35	42.3333	45.3966	5.948	4.69754	34.2498	59.3273	6.44864	53.5835	53.5872	3.91279	46.9738	44.1795	46.4563	33.2597	42.9267	8.33285	97.3673	35.1512	23.3555	67.6919	47.644	1.78988	85.6544	118.556	86.5989	62.6448	53.8565	56.4723	134.283	53.8888	15.3118	56.1353	51.576	182.775	56.9625	PREDICTED: switch-associated protein 70 [Vitis vinifera] &gt	gi|302143523|emb|CBI22084.3| unnamed protein product [Vitis vinifera]
91	Jr2S	mRNA	21026371	21028291	-	Jr2SG00134800-RA	15	5.14929		0.425566		1.5269		0.146484				0.156363							7.71664	0.16756	3.49225			0.134578		0.652721	16.3679		14.3918			0.6999		0.47381		6.11915	PREDICTED: GDSL esterase/lipase At2g42990 [Malus domestica] &gt	gi|658025873|ref|XP_008348355.1| PREDICTED: GDSL esterase/lipase At2g42990-like [Malus domestica]
92	Jr2S	mRNA	21061908	21062699	+	Jr2SG00134900-RA	0
93	Jr2S	mRNA	21113566	21114507	-	Jr2SG00135000-RA	35	4.27411	5.69592	6.48234	6.77774	6.31443	7.38139	5.45816	5.88793	3.11779	0.557531	4.95426	7.69666	3.73668	3.3367	8.28491	13.4747	19.8983	2.42294	15.5859	7.56554	8.68126	9.44273	9.78214	7.48472	9.84342	4.75954	8.416	5.16593	1.86735	6.23537	7.92885	7.22551	8.22422	18.7426	5.3142	putative aldehyde oxidase, partial [Vaccinium myrtillus]
94	Jr2S	mRNA	21128965	21136156	-	Jr2SG00135100-RA	34	4.22964	3.32817	4.23965	5.67757	4.62361	4.71454	4.57162	2.67849	2.45982		3.54556	3.76445	2.21194	5.23942	4.59641	4.22141	6.163	1.14484	5.23789	3.7735	4.51517	4.33263	4.66538	3.22318	5.63198	2.76127	3.17615	2.55786	4.87719	3.44736	4.68344	2.47691	4.7244	5.56248	1.86121	PREDICTED: abscisic-aldehyde oxidase [Malus domestica]
95	Jr2S	mRNA	21158588	21167961	-	Jr2SG00135200-RA	35	7.38465	7.28818	5.72654	6.27489	7.44841	3.82958	6.22446	6.49675	8.6662	2.26162	6.54635	3.78294	2.8485	6.35862	4.77867	12.5876	12.6423	6.7212	8.92963	16.3843	5.51911	8.66441	8.1793	9.7775	12.8315	13.3642	7.91764	16.872	12.7693	5.32749	14.4317	6.94853	14.7344	26.2714	14.4875	NOL1/NOP2/sun family protein isoform 2 [Theobroma cacao] &gt	gi|508701234|gb|EOX93130.1| NOL1/NOP2/sun family protein isoform 2 [Theobroma cacao]
96	Jr2S	mRNA	21219152	21220008	-	Jr2SG00135300-RA	0
97	Jr2S	mRNA	21232812	21243466	+	Jr2SG00135400-RA	35	0.68476	0.185499	0.68928	0.72179	0.215623	0.672863	0.979149	0.216828	0.14655	0.37594	0.175193	0.33472	0.575489	0.549167	0.54889	0.141415	0.17965	0.257	0.282323	0.43334	0.288736	0.178363	0.218646	0.746114	0.41625	0.177296	0.7738	0.355312	1.12176	0.36684	0.259283	0.46996	0.252297	7.1986	0.285917	Callose synthase 12 [Morus notabilis] &gt	gi|587884063|gb|EXB72969.1| Callose synthase 12 [Morus notabilis]
98	Jr2S	mRNA	21258790	21267302	+	Jr2SG00135500-RA	35	9.26159	9.18321	14.1182	6.98397	8.24531	6.4818	4.1814	7.38272	4.4265	4.65287	8.58326	5.2568	1.8377	17.2996	24.2153	13.4396	16.8416	11.2217	9.7975	21.7219	9.43953	8.42281	11.2635	5.87137	1.16923	16.2154	1.83651	28.2614	14.2231	5.41924	15.421	8.7445	27.1464	8.47345	23.6964	PREDICTED: U3 small nucleolar RNA-interacting protein 2 [Vitis vinifera] &gt	gi|731405312|ref|XP_010655734.1| PREDICTED: U3 small nucleolar RNA-interacting protein 2 [Vitis vinifera] &gt	gi|297740813|emb|CBI30995.3| unnamed protein product [Vitis vinifera]
99	Jr2S	mRNA	21388136	21406875	+	Jr2SG00135600-RA	35	31.7317	38.6739	4.39959	38.8124	38.3424	29.1877	39.3924	27.4269	37.5587	11.6912	47.8486	38.2643	41.6579	14.4291	2.88287	83.3147	61.6686	22.7627	22.3464	95.5776	18.7567	59.2615	23.5119	23.8478	6.23995	56.3457	54.1153	87.5192	13.4857	21.9498	51.5568	28.3748	71.8788	2.72261	3.74194	PREDICTED: 3-hydroxyisobutyryl-CoA hydrolase-like protein 5 [Vitis vinifera] &gt	gi|731409226|ref|XP_010657113.1| PREDICTED: 3-hydroxyisobutyryl-CoA hydrolase-like protein 5 [Vitis vinifera] &gt	gi|731409228|ref|XP_010657114.1| PREDICTED: 3-hydroxyisobutyryl-CoA hydrolase-like protein 5 [Vitis vinifera]
100	Jr2S	mRNA	21432254	21435687	-	Jr2SG00135700-RA	35	9.64353	1.11281	7.16671	9.483	7.51978	5.54511	6.31867	9.32291	1.37246	9.45495	12.5351	14.2558	5.37795	7.22916	6.83771	3.61166	2.9887	7.5155	7.45679	11.4529	2.8471	3.7882	9.19918	3.7831	8.91394	16.2947	59.889	11.4483	3.55292	2.67132	5.79425	0.9398	4.2155	3.94383	8.67317	TRNA-methyltransferase [Theobroma cacao] &gt	gi|508701250|gb|EOX93146.1| TRNA-methyltransferase [Theobroma cacao]
101	Jr2S	mRNA	21479560	21483896	+	Jr2SG00135800-RA	33	5.69356	0.41285	1.81666	0.418581	1.37951	0.593978	0.88428	0.34424	1.43192	0.734733	2.36518	1.5723			0.77744	14.4735	18.4448	2.3899	0.6476	8.18225	9.15957	4.6432	11.6722	9.37397	5.6175	14.2379	3.1767	1.31993	5.34479	0.92422	6.37775	4.86354	2.23138	8.48928	1.5628	hypothetical protein PRUPE_ppa021273mg [Prunus persica] &gt	gi|462413023|gb|EMJ18072.1| hypothetical protein PRUPE_ppa021273mg [Prunus persica]
102	Jr2S	mRNA	21596063	21597101	-	Jr2SG00135900-RA	1																													0.81779
103	Jr2S	mRNA	21597671	21608422	-	Jr2SG00136000-RA	35	5.8184	1.95268	2.8889	3.33377	2.11635	1.39875	1.84112	3.45719	1.13614	1.77368	5.21311	4.88466	0.73671	0.58175	0.197493	2.13359	1.92426	1.89854	0.64667	2.88853	0.91214	1.41375	0.484357	0.671713	2.67538	2.11731	0.376281	2.17469	3.94471	1.96364	5.1635	1.86736	0.534774	0.113342	3.13242	unnamed protein product [Vitis vinifera]
104	Jr2S	mRNA	21650401	21650940	-	Jr2SG00136100-RA	2																							0.19395						0.54639							hypothetical protein POPTR_0018s06310g [Populus trichocarpa] &gt	gi|550318157|gb|EEF02969.2| hypothetical protein POPTR_0018s06310g [Populus trichocarpa]
105	Jr2S	mRNA	21650984	21658512	-	Jr2SG00136200-RA	20	0.38781										0.6274				0.34839	2.28585	2.98355	0.32843		0.65711	3.11731	0.23141	3.51483	0.869436	0.17735	0.894988	1.6351	0.574227	0.237445		0.14666	2.3896	0.188632		0.737698	NADPH oxidase A [Camellia sinensis]
106	Jr2S	mRNA	21710240	21713586	-	Jr2SG00136300-RA	0
107	Jr2S	mRNA	21750782	21764803	+	Jr2SG00136400-RA	35	32.2277	28.9714	36.5679	39.5763	3.67442	22.256	35.4562	36.5642	24.4265	1.95882	28.9452	35.1996	14.5798	22.492	22.366	4.96457	38.5952	2.69419	8.82	45.8915	14.4335	32.4734	14.6559	25.3194	42.5145	39.2795	23.512	43.4157	27.6352	19.1179	46.8496	14.8227	26.8736	16.7885	44.8146	phenylalanyl-tRNA synthetase beta chain [Medicago truncatula] &gt	gi|355510222|gb|AES91364.1| phenylalanyl-tRNA synthetase beta chain [Medicago truncatula]
108	Jr2S	mRNA	21766222	21773371	+	Jr2SG00136500-RA	35	17.4661	15.3477	14.1813	19.5754	17.7457	13.8479	15.3135	19.3654	17.4678	23.3919	13.9557	21.6189	11.412	11.1486	11.2822	32.2353	32.8598	17.5435	6.19318	38.7874	11.2691	23.9379	11.7746	18.2885	28.7114	26.8836	23.713	35.9685	24.5992	15.1833	3.51675	18.1397	24.555	2.24152	36.2199	PREDICTED: probable phenylalanine--tRNA ligase beta subunit [Prunus mume]
109	Jr2S	mRNA	21802810	21805202	+	Jr2SG00136600-RA	35	0.815238	2.8686	3.82825	5.21215	2.21568	1.47358	1.82568	1.45667	4.62655	2.58115	1.41862	2.73452	4.8517	4.72649	3.69671	3.35988	2.45163	3.82882	1.52817	5.79994	1.32775	2.56991	1.67678	4.7665	3.62123	3.99188	6.56832	5.26491	2.36481	2.7295	3.83617	3.45129	3.49535	17.6464	6.3645	PREDICTED: adrenodoxin-like protein 2, mitochondrial isoform X2 [Fragaria vesca subsp. vesca]
110	Jr2S	mRNA	21864236	21866139	+	Jr2SG00136700-RA	0
111	Jr2S	mRNA	21868135	21886215	-	Jr2SG00136800-RA	35	18.3981	18.6521	2.3257	22.1514	19.8438	16.7215	21.2272	18.3199	14.3126	6.69552	17.5788	15.6529	8.99282	7.71437	1.75124	2.8895	18.5148	11.9466	9.86818	19.2836	18.883	18.9736	2.18997	24.1156	26.1331	14.2112	12.9117	15.8546	32.3382	19.1528	28.5382	1.43857	13.7975	28.9668	16.3475	PREDICTED: serine/threonine-protein kinase sepA-like [Prunus mume]
112	Jr2S	mRNA	21893798	21905243	-	Jr2SG00136900-RA	34	13.7642	1.12845	14.6177	12.4534	7.12467	3.97238	11.3181	1.23528	6.21397		5.31568	9.42742	2.82872	3.11959	5.83697	5.63474	4.96359	4.79472	4.96663	6.21863	7.91427	11.8856	7.35959	11.1289	14.9596	5.83471	1.74214	5.72374	12.4532	6.72798	14.8355	3.84824	4.51172	5.2725	5.5863	hypothetical protein VITISV_030440 [Vitis vinifera]
113	Jr2S	mRNA	21907836	21909605	-	Jr2SG00137000-RA	34	13.7415	14.7787	15.6115	16.3442	9.45774	9.7428	8.13723	13.3152	4.99342		7.25757	5.41417	2.15274	1.34462	5.16757	1.53349	1.29213	3.128	0.952198	3.26572	0.646669	1.44538	2.2451	3.77561	4.87167	2.26144	0.733234	2.67372	1.93798	3.86768	5.42854	0.58528	2.63744	1.29918	1.66716	PREDICTED: MAP3K epsilon protein kinase 1-like [Citrus sinensis]
114	Jr2S	mRNA	21982536	21983003	-	Jr2SG00137100-RA	2																										0.14								0.28249		PREDICTED: uncharacterized protein LOC105113290 isoform X3 [Populus euphratica]
115	Jr2S	mRNA	21983331	21983648	-	Jr2SG00137200-RA	0																																				hypothetical protein POPTR_0002s22870g [Populus trichocarpa] &gt	gi|550345632|gb|EEE80830.2| hypothetical protein POPTR_0002s22870g [Populus trichocarpa]
116	Jr2S	mRNA	22055194	22056744	-	Jr2SG00137300-RA	0																																				Phox domain-containing protein, putative isoform 1 [Theobroma cacao] &gt	gi|590615618|ref|XP_007023273.1| Phox domain-containing protein, putative isoform 1 [Theobroma cacao] &gt	gi|508778638|gb|EOY25894.1| Phox domain-containing protein, putative isoform 1 [Theobroma cacao] &gt	gi|508778639|gb|EOY25895.1| Phox domain-containing protein, putative isoform 1 [Theobroma cacao]
117	Jr2S	mRNA	22063753	22067098	+	Jr2SG00137400-RA	1																															0.22752
118	Jr2S	mRNA	22204904	22206280	-	Jr2SG00137500-RA	5													0.28478	0.37888							0.37417		0.24996											0.961		PREDICTED: uncharacterized protein LOC103437290 [Malus domestica]
119	Jr2S	mRNA	22236010	22239356	-	Jr2SG00137600-RA	0
120	Jr2S	mRNA	22257577	22258954	-	Jr2SG00137700-RA	17					0.9461			0.18126			0.8636		0.34671	0.67637						0.215	0.77575		0.6229	0.22329	0.24962	0.1531		0.21922	0.57299	0.37675		0.33312	0.46282	0.325784		PREDICTED: uncharacterized protein LOC103437290 [Malus domestica]
121	Jr2S	mRNA	22322445	22325789	+	Jr2SG00137800-RA	0
122	Jr2S	mRNA	22347657	22349326	-	Jr2SG00137900-RA	9																			0.382		0.1583	0.9864	0.25237				0.8676		0.15536				0.3986	0.1677	0.758	PREDICTED: uncharacterized protein LOC8282365 [Ricinus communis] &gt	gi|223543296|gb|EEF44828.1| conserved hypothetical protein [Ricinus communis]
123	Jr2S	mRNA	22397323	22400691	+	Jr2SG00138000-RA	0
124	Jr2S	mRNA	22470845	22476542	+	Jr2SG00138100-RA	0																																				PREDICTED: uncharacterized protein LOC104878732, partial [Vitis vinifera]
125	Jr3D	mRNA	16205022	16207154	+	Jr3DG00139500-RA	0																																				PREDICTED: uncharacterized protein LOC104427339 [Eucalyptus grandis]
126	Jr3D	mRNA	16207257	16208777	+	Jr3DG00139600-RA	0																																				hypothetical protein VITISV_036059 [Vitis vinifera]
127	Jr3D	mRNA	16336336	16338769	-	Jr3DG00139700-RA	35	2.58779	15.6323	17.4547	14.3435	2.29496	18.3293	23.6424	14.8216	13.1268	2.86849	18.7838	21.2224	11.4328	14.9766	13.2586	27.9734	24.6914	2.23484	1.39579	3.68197	12.4853	16.5966	17.3935	17.1626	26.9835	23.6962	14.2455	27.9125	33.2687	17.7683	3.8136	11.4492	21.8436	27.9772	27.1267	vacuolar fusion CCZ1-like protein [Medicago truncatula] &gt	gi|657376263|gb|KEH21396.1| vacuolar fusion CCZ1-like protein [Medicago truncatula]
128	Jr3D	mRNA	16372827	16379822	+	Jr3DG00139800-RA	10			0.32656														0.3588	0.8259				0.671		0.6492	0.26745			0.15525	0.4159			0.8779			0.1792
129	Jr3D	mRNA	16463116	16467299	-	Jr3DG00139900-RA	0																																				hypothetical protein VITISV_025437 [Vitis vinifera]
130	Jr3D	mRNA	16524957	16525563	-	Jr3DG00140000-RA	20	0.16449	2.85389	3.4957	0.516245	0.787153				0.72159		2.21852		0.5998	2.23896	4.41343		0.322352			0.52864	0.22162	0.7675					0.414356	0.5367		0.31955	0.7391	0.11325	0.38929
131	Jr3D	mRNA	16573274	16573723	-	Jr3DG00140100-RA	0																																				PREDICTED: uncharacterized protein LOC103697100 [Phoenix dactylifera]
132	Jr3D	mRNA	16644667	16648497	+	Jr3DG00140200-RA	35	35.6617	55.9793	44.7679	56.8727	42.6148	38.2274	37.6288	5.68289	47.3548	44.2477	32.9376	35.5975	13.2764	12.2848	19.9876	17.9976	15.8351	8.18831	7.27863	16.5924	21.869	7.89684	15.8542	7.97752	1.1969	8.69536	14.3263	11.7872	13.6628	22.3894	12.8272	7.6713	13.5538	8.27495	8.91855	PREDICTED: heat stress transcription factor A-8 [Populus euphratica]
133	Jr3D	mRNA	16650665	16653556	+	Jr3DG00140300-RA	0																																				PREDICTED: protein FAR1-RELATED SEQUENCE 5-like [Malus domestica]
134	Jr3D	mRNA	16660454	16665504	-	Jr3DG00140400-RA	35	35.5258	38.1146	48.3846	5.65136	35.2292	41.1116	47.5963	4.98326	34.188	6.95937	31.6688	16.3697	7.13149	8.98614	19.3794	37.6136	3.87296	9.76737	1.73935	28.3862	26.6393	35.5592	31.2885	27.3682	46.1469	16.2542	19.129	12.1677	55.2813	35.8557	5.49767	17.136	26.3553	11.8498	15.1827	PREDICTED: two-component response regulator ARR1 isoform X1 [Vitis vinifera]
135	Jr3D	mRNA	16687682	16690983	-	Jr3DG00140500-RA	35	27.215	27.9613	36.7299	31.2759	37.3942	35.4967	38.5886	26.4913	28.4734	2.83376	34.1775	21.377	2.18236	16.2749	19.4968	53.9628	49.3993	51.4493	21.7736	59.955	29.4187	83.6233	26.3282	52.1542	64.2883	35.4972	26.6254	41.8364	45.1352	51.5432	57.4573	85.8495	67.6862	32.1374	47.7139	PREDICTED: uncharacterized protein LOC103320980 [Prunus mume]
136	Jr3D	mRNA	16708002	16714983	-	Jr3DG00140600-RA	35	23.5595	17.1215	2.59451	17.9213	23.1275	18.8535	21.4319	19.5617	14.3943	0.141735	17.2246	1.54357	7.87522	8.68731	8.62793	16.1195	29.3255	24.8392	18.4644	22.276	13.9433	57.9129	17.3872	37.9696	52.3618	21.9919	9.31985	15.9285	23.2865	23.5453	53.3923	26.8365	32.6892	9.84654	24.9586	hypothetical protein PRUPE_ppa002630mg [Prunus persica] &gt	gi|462422058|gb|EMJ26321.1| hypothetical protein PRUPE_ppa002630mg [Prunus persica]
137	Jr3D	mRNA	16758634	16759298	-	Jr3DG00140700-RA	0
138	Jr3D	mRNA	16784562	16784984	+	Jr3DG00140800-RA	1																											0.8729									hypothetical protein B456_002G103400 [Gossypium raimondii]
139	Jr3D	mRNA	16933506	16936397	-	Jr3DG00140900-RA	35	35.2626	18.2284	14.8394	15.2539	13.32	19.7836	17.1768	15.5166	15.1945	5.2334	22.2215	18.8655	24.4445	15.6142	23.9218	25.9994	24.2689	2.63651	4.92241	7.26163	3.83266	36.3864	8.11489	14.7345	73.9772	4.91357	2.99545	4.4545	43.5738	17.5798	88.2175	26.8818	14.5951	2.18736	8.59918	PREDICTED: probable xyloglucan endotransglucosylase/hydrolase protein 28 [Prunus mume]
140	Jr3D	mRNA	17083989	17085168	+	Jr3DG00141000-RA	8			0.555956																	0.4972	0.24211					0.27667	0.3955	0.83577	0.34783	0.46114
141	Jr3D	mRNA	17101877	17102341	+	Jr3DG00141100-RA	35	33.4934	23.8679	37.4217	23.3346	34.6628	31.7687	44.9131	34.8559	22.3677	1.48616	3.52657	22.3987	9.38592	26.5245	12.3213	59.5744	32.254	28.6299	11.1849	35.5769	28.6293	3.27914	24.3953	22.5697	34.1647	19.8229	7.32436	26.4369	26.4927	23.2255	41.6345	23.6376	33.3551	5.26334	3.58539	PREDICTED: IAA-alanine resistance protein 1 [Prunus mume]
142	Jr3D	mRNA	17114749	17122923	+	Jr3DG00141200-RA	35	25.4727	22.2829	26.145	24.8588	32.3927	22.4755	24.8133	2.51695	26.4688	17.2546	23.9584	25.7995	15.418	19.2868	12.7412	47.4433	45.1193	21.6427	16.5162	37.3119	22.415	24.9532	28.668	49.4669	45.5374	23.9385	14.5922	22.3618	31.5955	19.3117	51.3438	15.2318	3.82615	8.31798	27.4866	hypothetical protein PRUPE_ppa004983mg [Prunus persica] &gt	gi|462419677|gb|EMJ23940.1| hypothetical protein PRUPE_ppa004983mg [Prunus persica]
143	Jr3D	mRNA	17155196	17158040	-	Jr3DG00141300-RA	35	2.51472	6.33598	6.12599	5.5796	3.27534	4.83264	4.51388	4.34478	4.94232	4.43563	6.23235	4.25554	0.363539	0.16571	0.83693	0.579439	0.38125	1.17488	0.66316	3.79926	0.34317	1.47247	0.26413	0.159575	1.5175	2.15822	0.115246	1.66219	1.86416	2.96111	2.4345	1.86664	0.42419	0.2726	1.27742	Uncharacterized protein isoform 2 [Theobroma cacao] &gt	gi|508709377|gb|EOY01274.1| Uncharacterized protein isoform 2 [Theobroma cacao]
144	Jr3D	mRNA	17169849	17176882	-	Jr3DG00141400-RA	35	11.6383	11.8574	11.5198	12.554	11.2771	1.2711	8.1286	9.41119	8.75937	1.88349	15.2476	15.9529	21.7965	22.8681	17.7495	28.2444	23.1651	18.7218	11.1649	26.5753	6.98348	8.39174	8.8381	18.7994	12.6737	23.9277	9.68518	22.6297	16.813	7.8893	15.2353	7.77188	18.9245	3.6681	28.5147	hypothetical protein L484_019276 [Morus notabilis] &gt	gi|587917460|gb|EXC05028.1| hypothetical protein L484_019276 [Morus notabilis]
145	Jr3D	mRNA	17208992	17211647	-	Jr3DG00141500-RA	35	2.29959	4.1966	4.78529	5.83575	2.43685	2.19628	1.61838	3.54166	2.48278	0.617415	2.3734	0.921946	1.55627	2.88122	3.4316	4.35581	2.18154	1.68713	2.71342	3.4688	1.22644	1.52468	1.36563	1.99452	1.65999	1.87377	2.1415	2.91393	2.25375	1.62838	1.63661	2.12258	1.99293	13.3459	2.77824	PREDICTED: SNW/SKI-interacting protein [Cucumis sativus] &gt	gi|778665828|ref|XP_011648638.1| PREDICTED: SNW/SKI-interacting protein [Cucumis sativus] &gt	gi|700205473|gb|KGN60592.1| hypothetical protein Csa_2G00990 [Cucumis sativus]
146	Jr3D	mRNA	17212092	17215746	-	Jr3DG00141600-RA	25			0.565359				0.38419	0.7798			0.125629	0.444448	0.827565	1.36944	0.84342	0.182487	0.8671	0.78464	0.875616	0.494879	0.61686	0.292771			0.37613	0.6757	0.217969	0.61259	0.4821	0.3348	0.282726		0.115881	0.299743	1.29385	unnamed protein product [Vitis vinifera]
147	Jr3D	mRNA	17230948	17232984	-	Jr3DG00141700-RA	35	43.3164	36.9796	48.6572	5.43365	37.9493	45.8885	6.9461	55.8846	63.8259	16.9694	38.3376	38.5315	3.19183	34.4214	41.736	59.4246	64.1856	32.6135	36.4629	64.8293	52.7366	7.53251	53.9488	57.3239	62.1734	55.6163	59.7436	57.7792	13.9143	59.8835	8.83894	72.6199	72.237	4.49839	53.5362	PREDICTED: squamous cell carcinoma antigen recognized by T-cells 3 [Ricinus communis] &gt	gi|223532746|gb|EEF34525.1| Squamous cell carcinoma antigen recognized by T-cells, putative [Ricinus communis]
148	Jr3D	mRNA	17238895	17254651	-	Jr3DG00141800-RA	35	38.7697	3.38757	38.6523	41.6845	31.3719	33.8216	5.78619	38.8325	32.9529	3.46398	31.9395	26.4124	17.457	24.4848	3.2332	29.4576	21.4169	13.78	11.1675	31.1787	17.444	19.3756	2.27276	25.2433	31.6357	23.9673	32.2324	26.2888	38.7869	25.7189	35.8186	11.9596	3.65871	19.9686	22.6982	Squamous cell carcinoma antigen recognized by T-cells 3 [Theobroma cacao] &gt	gi|508778520|gb|EOY25776.1| Squamous cell carcinoma antigen recognized by T-cells 3 [Theobroma cacao]
149	Jr3D	mRNA	17278085	17278324	-	Jr3DG00141900-RA	0
150	Jr3D	mRNA	17278372	17278719	-	Jr3DG00142000-RA	0																																				Ribonuclease H-like superfamily protein [Theobroma cacao] &gt	gi|508774114|gb|EOY21370.1| Ribonuclease H-like superfamily protein [Theobroma cacao]
151	Jr3D	mRNA	17283105	17284340	-	Jr3DG00142100-RA	0																																				hypothetical protein SORBIDRAFT_04g013083 [Sorghum bicolor]
152	Jr3D	mRNA	17284469	17284879	-	Jr3DG00142200-RA	0
153	Jr3D	mRNA	17324522	17331984	-	Jr3DG00142300-RA	0																																				PREDICTED: uncharacterized protein LOC103430323 [Malus domestica]
154	Jr3D	mRNA	17383038	17387876	+	Jr3DG00142400-RA	0
155	Jr3D	mRNA	17393309	17396667	-	Jr3DG00142500-RA	1																																0.14746
156	Jr3D	mRNA	17401585	17402127	-	Jr3DG00142600-RA	0																																				unnamed protein product [Coffea canephora]
157	Jr3D	mRNA	17402356	17412007	-	Jr3DG00142700-RA	0																																				hypothetical protein M569_13987, partial [Genlisea aurea]
158	Jr3D	mRNA	17412444	17412662	-	Jr3DG00142800-RA	0																																				PREDICTED: uncharacterized protein LOC104890722 [Beta vulgaris subsp. vulgaris]
159	Jr3D	mRNA	17413351	17420905	+	Jr3DG00142900-RA	35	13.469	16.82	18.5824	17.6377	16.8796	8.5161	8.78981	15.1212	13.7249	15.7843	12.6874	12.6577	7.73641	5.77545	12.2921	12.5868	12.4524	6.77745	5.3736	16.6179	4.17312	7.14239	7.13688	9.65946	12.4656	14.3122	8.72452	19.6689	11.8759	7.13849	17.7779	8.91439	13.9446	8.36826	16.7115	PREDICTED: protein MAK16 homolog A [Nelumbo nucifera] &gt	gi|720063950|ref|XP_010275796.1| PREDICTED: protein MAK16 homolog A [Nelumbo nucifera]
160	Jr3D	mRNA	17496557	17499092	-	Jr3DG00143000-RA	33	4.61996	3.82872	5.99854	2.64997	4.3648	3.3324	4.41912	3.67693	2.36618	2.88	6.77396	0.979793	0.452893	0.329634	1.76573	1.69512	1.463	4.16672		19.2276	4.45399	9.294	8.59287	7.22437	5.56316	13.3244	3.23233	19.8911	6.36246	5.39183	6.39395	3.22121	1.39233		17.8795	hypothetical protein POPTR_0010s11160g [Populus trichocarpa] &gt	gi|118486527|gb|ABK95103.1| unknown [Populus trichocarpa] &gt	gi|550329558|gb|ERP56224.1| hypothetical protein POPTR_0010s11160g [Populus trichocarpa]
161	Jr3D	mRNA	17530236	17530907	+	Jr3DG00143100-RA	0
162	Jr3D	mRNA	17531135	17541043	+	Jr3DG00143200-RA	3												0.94446										0.6885	0.17128													OSIGBa0161P06.1 [Oryza sativa Indica Group]
163	Jr3D	mRNA	17558974	17562634	+	Jr3DG00143300-RA	1																												0.6973								Chromosome-associated kinesin KIF4 [Gossypium arboreum]
164	Jr3D	mRNA	17569392	17569833	+	Jr3DG00143400-RA	2	0.355978																	0.836435																		PREDICTED: kinesin-like protein FRA1 [Ricinus communis] &gt	gi|223547129|gb|EEF48626.1| Chromosome-associated kinesin KIF4A, putative [Ricinus communis]
165	Jr3D	mRNA	17630756	17633936	-	Jr3DG00143500-RA	0
166	Jr3D	mRNA	17699757	17701016	-	Jr3DG00143600-RA	0																																				PREDICTED: uncharacterized protein LOC105131470 [Populus euphratica]
167	Jr3D	mRNA	17755217	17758486	+	Jr3DG00143700-RA	1																				0.14299
168	Jr3D	mRNA	17794074	17794430	-	Jr3DG00143800-RA	0																																				PREDICTED: uncharacterized protein LOC104906918 [Beta vulgaris subsp. vulgaris]
169	Jr3D	mRNA	17810486	17813893	-	Jr3DG00143900-RA	31	3.14339	0.797531	0.933436	0.754176	0.999492	0.577763	0.294885	0.39956	0.866642	0.121	0.595725	3.48675				12.8849	11.6921	3.16425		7.4412	0.957567	15.2616	0.764729	1.38468	16.5538	4.27978	0.9921	5.46118	1.65231	0.2944	25.7453	17.7881	0.769741	0.43845	5.79851	hypothetical protein PRUPE_ppa022290mg [Prunus persica] &gt	gi|462421828|gb|EMJ26091.1| hypothetical protein PRUPE_ppa022290mg [Prunus persica]
170	Jr3D	mRNA	17895949	17898741	+	Jr3DG00144000-RA	35	4.81428	6.2748	4.16746	3.15396	5.88811	2.26766	4.7968	3.9597	1.49455	2.57482	4.17372	3.87691	6.66777	17.9417	8.47818	31.5359	29.9656	3.81833	0.23191	4.95982	1.74982	3.12871	4.55683	2.1734	3.65295	5.59278	1.26447	4.3798	11.6855	3.2973	3.6693	14.6193	1.88875	0.752855	5.17277	NAD(P)-linked oxidoreductase superfamily protein, putative [Theobroma cacao] &gt	gi|508709350|gb|EOY01247.1| NAD(P)-linked oxidoreductase superfamily protein, putative [Theobroma cacao]
171	Jr3S	mRNA	12160374	12175097	-	Jr3SG00072700-RA	35	4.45628	3.52284	5.15913	5.84755	7.25677	4.34315	5.16566	4.67212	6.39557	5.34255	7.5632	3.7874	0.938157	1.22123	2.84984	3.78494	3.67986	2.59257	3.49966	4.86671	2.73399	3.36418	2.12683	2.79745	3.87749	2.35921	1.23987	2.41885	8.5413	5.91124	5.67125	1.61791	6.25817	2.59822	2.14715	PREDICTED: uncharacterized protein LOC100256078 [Vitis vinifera]
172	Jr3S	mRNA	12226068	12231479	-	Jr3SG00072800-RA	35	23.5325	14.191	25.6449	16.842	19.6284	19.9273	22.4115	15.9729	14.6848	21.9985	19.769	22.2565	12.6254	15.9961	13.1367	44.9246	36.5328	75.4991	31.5312	91.8435	11.3739	75.4793	11.1641	76.2913	65.6743	76.7146	8.25677	82.8268	24.1382	3.34554	68.7235	96.732	8.31754	15.1416	79.5375	PREDICTED: uncharacterized protein LOC103943111 [Pyrus x bretschneideri] &gt	gi|694320826|ref|XP_009351589.1| PREDICTED: uncharacterized protein LOC103943111 [Pyrus x bretschneideri]
173	Jr3S	mRNA	12235006	12236025	-	Jr3SG00072900-RA	0																																				hypothetical protein VITISV_026680 [Vitis vinifera]
174	Jr3S	mRNA	12276331	12282364	+	Jr3SG00073000-RA	35	66.4693	12.3925	85.5879	91.8922	96.5913	122.389	12.3729	18.1674	95.7835	4.77249	13.3893	93.6689	65.4622	95.1787	112.179	97.5952	18.8592	54.1228	123.232	61.5192	96.5427	56.3931	86.497	62.5586	75.8591	71.8592	53.8623	72.1287	79.2529	49.4433	74.7151	21.9932	18.5287	45.2884	59.8154	hypothetical protein POPTR_0008s13820g [Populus trichocarpa] &gt	gi|550333014|gb|EEE89848.2| hypothetical protein POPTR_0008s13820g [Populus trichocarpa]
175	Jr3S	mRNA	12480519	12483369	+	Jr3SG00073100-RA	35	32.9263	49.5878	44.1965	46.226	48.4592	34.2212	41.935	47.6464	44.4969	11.13	28.2255	18.5127	19.354	31.1345	23.1113	36.2568	3.67992	11.3824	14.3418	65.5328	43.5487	4.75226	46.3246	25.1183	45.226	42.7588	81.6342	33.6613	54.2814	37.6297	55.6878	52.3369	2.86212	13.9415	4.23885	PREDICTED: probable xyloglucan endotransglucosylase/hydrolase protein 28 [Glycine max] &gt	gi|571466756|ref|XP_006583754.1| PREDICTED: probable xyloglucan endotransglucosylase/hydrolase protein 28 [Glycine max] &gt	gi|571466758|ref|XP_006583755.1| PREDICTED: probable xyloglucan endotransglucosylase/hydrolase protein 28 [Glycine max] &gt	gi|947101226|gb|KRH49718.1| hypothetical protein GLYMA_07G174800 [Glycine max] &gt	gi|947101227|gb|KRH49719.1| hypothetical protein GLYMA_07G174800 [Glycine max]
176	Jr3S	mRNA	12484337	12485186	+	Jr3SG00073200-RA	34	0.754193	3.62692	3.66716	1.6946	3.98314	2.3571	4.58647	2.61879	2.41828	8.21843	1.39973		1.21682	2.13113	1.76331	4.58764	2.43952	2.63671	1.32358	5.59818	2.54828	2.82723	2.54531	1.51428	2.1157	1.79517	3.57395	3.47275	1.14524	2.37515	2.72727	1.77711	3.66292	15.1333	3.27752	hypothetical protein PRUPE_ppa002374mg [Prunus persica] &gt	gi|462417473|gb|EMJ22210.1| hypothetical protein PRUPE_ppa002374mg [Prunus persica]
177	Jr3S	mRNA	12583445	12585149	-	Jr3SG00073300-RA	28	2.47212	0.83326	0.923344	0.671234	1.23322	0.895271	0.683684	1.11	0.779797	0.45955	0.23288	4.67872				1.61618	1.57197	2.9989		4.73328	0.14535	8.41281	0.284797		4.8782	1.4487	0.657866	6.7262	0.94399	0.311279	5.56581	14.7772			8.57639	PREDICTED: probable transmembrane ascorbate ferrireductase 3 [Populus euphratica]
178	Jr3S	mRNA	12602536	12603118	+	Jr3SG00073400-RA	0
179	Jr3S	mRNA	12628216	12628926	-	Jr3SG00073500-RA	0																																				unnamed protein product [Coffea canephora]
180	Jr3S	mRNA	12629155	12638735	-	Jr3SG00073600-RA	0																																				PREDICTED: uncharacterized protein LOC102617714 [Citrus sinensis]
181	Jr3S	mRNA	12640407	12658666	+	Jr3SG00073700-RA	35	2.92462	17.244	15.4726	11.5226	11.8459	7.85529	11.4274	1.99664	1.45234	6.38579	11.3296	12.6178	9.62746	13.3537	1.24726	18.3793	22.76	38.8328	13.5935	53.4329	22.8817	29.9661	36.923	38.9585	25.7338	181.567	321.511	135.352	25.8919	15.2272	14.7157	12.8356	13.9674	17.2386	66.3944	PREDICTED: photosystem II stability/assembly factor HCF136, chloroplastic [Glycine max] &gt	gi|955352535|ref|XP_014619915.1| PREDICTED: photosystem II stability/assembly factor HCF136, chloroplastic [Glycine max] &gt	gi|947075343|gb|KRH24183.1| hypothetical protein GLYMA_12G026900 [Glycine max]
182	Jr3S	mRNA	12718824	12727211	+	Jr3SG00073800-RA	34	0.653698	1.72784	1.13289	1.362	1.74698	0.486284	0.874129	1.65919	1.5441	1.45321	3.91894		1.4612	6.24376	2.5712	0.456453	0.818972	2.99843	1.83949	0.62123	1.61772	0.884981	1.55722	0.844586	0.938362	0.25877	0.498212	0.435895	1.526	2.39372	1.38391	0.24519	0.611688	0.215541	1.26549	Peptidoglycan-binding LysM domain-containing protein, putative isoform 1 [Theobroma cacao] &gt	gi|508707232|gb|EOX99128.1| Peptidoglycan-binding LysM domain-containing protein, putative isoform 1 [Theobroma cacao]
183	Jr3S	mRNA	12791687	12795771	+	Jr3SG00073900-RA	1																														0.5335						PREDICTED: uncharacterized protein LOC107058800 [Solanum tuberosum]
184	Jr3S	mRNA	12797747	12801552	+	Jr3SG00074000-RA	0
185	Jr3S	mRNA	12818902	12823235	+	Jr3SG00074100-RA	4	0.1313															0.2498	0.134999															0.2723				major latex protein homologue [Datisca glomerata]
186	Jr3S	mRNA	12833549	12835182	-	Jr3SG00074200-RA	0																																				PREDICTED: uncharacterized protein LOC105778947 [Gossypium raimondii]
187	Jr4D	mRNA	17013380	17017128	+	Jr4DG00091000-RA	0
188	Jr4D	mRNA	17058565	17063865	+	Jr4DG00091100-RA	35	27.3976	19.2455	15.5859	14.6143	19.5744	11.3834	17.1996	17.2657	11.2126	4.27739	2.89594	22.4889	51.5976	3.49795	36.8415	33.6358	3.48647	27.7892	13.7948	29.6442	24.7552	4.57954	46.1124	82.4419	33.324	24.8126	22.8796	3.4168	46.3429	21.1993	17.6421	23.6423	28.2898	76.6983	3.87739	PREDICTED: probable protein phosphatase 2C 33 [Ricinus communis] &gt	gi|223545888|gb|EEF47391.1| protein phosphatase-2c, putative [Ricinus communis]
189	Jr4D	mRNA	17074032	17084527	-	Jr4DG00091200-RA	35	4.68759	5.9257	13.7664	7.52543	11.7923	16.2681	21.8543	15.3488	2.98911	1.86495	8.26159	16.6598	63.6277	21.4139	24.3222	23.8171	23.2428	91.1855	2.85674	23.6659	7.47345	9.78961	18.5445	11.7178	14.2293	15.9248	15.4564	17.3846	25.2842	11.7746	15.33	6.46241	15.1272	2.98585	16.3364	Eukaryotic aspartyl protease family protein, putative isoform 1 [Theobroma cacao] &gt	gi|508717881|gb|EOY09778.1| Eukaryotic aspartyl protease family protein, putative isoform 1 [Theobroma cacao]
190	Jr4D	mRNA	17118405	17121265	+	Jr4DG00091300-RA	35	62.6728	27.9639	28.1939	18.5212	24.8385	37.9446	38.6676	21.4939	3.59925	36.8593	46.3216	14.7618	5.91887	2.85559	3.72315	38.591	18.9459	132.859	4.58727	72.6257	18.3746	67.1365	85.136	32.492	45.3786	134.432	644.751	111.956	19.451	28.8265	28.4568	56.2195	31.4463	14.3139	53.7425	PREDICTED: thioredoxin F-type, chloroplastic-like isoform X2 [Pyrus x bretschneideri]
191	Jr4D	mRNA	17147999	17151225	+	Jr4DG00091400-RA	35	1.36324	19.3163	15.1945	7.67422	16.8863	7.91698	6.6596	16.6727	13.2572	9.32896	8.14291	16.7476	8.73917	11.9126	13.8548	18.8387	19.4143	8.63835	9.95637	22.5767	9.17916	15.9121	18.8223	31.7445	18.3578	17.4828	11.5786	18.6568	19.9518	7.89233	24.4598	9.58328	25.4532	11.1134	1.87752	hypothetical protein L484_001209 [Morus notabilis] &gt	gi|587936166|gb|EXC23014.1| hypothetical protein L484_001209 [Morus notabilis]
192	Jr4D	mRNA	17236285	17237693	+	Jr4DG00091500-RA	0																																				PREDICTED: uncharacterized protein LOC104110741 [Nicotiana tomentosiformis]
193	Jr4D	mRNA	17244425	17245508	+	Jr4DG00091600-RA	0
194	Jr4D	mRNA	17279469	17282972	-	Jr4DG00091700-RA	35	46.3713	74.5718	76.3525	8.13574	81.2955	6.61196	63.3397	82.6989	66.3131	59.6286	71.2297	4.5384	75.4177	71.2167	76.558	49.9997	36.1221	12.5539	58.8535	1.89429	17.3377	25.785	61.4359	63.2774	29.9939	12.2358	36.2923	14.7873	72.4986	65.2735	35.2876	29.6617	29.9833	141.337	1.91396	hypothetical protein L484_005575 [Morus notabilis] &gt	gi|587899756|gb|EXB88150.1| hypothetical protein L484_005575 [Morus notabilis]
195	Jr4D	mRNA	17425028	17437401	-	Jr4DG00091800-RA	35	37.3567	39.8873	53.5218	48.4165	51.2777	43.2344	48.9667	57.7374	47.8863	12.7783	37.1945	51.463	29.7257	29.929	78.7749	32.8916	43.9178	21.2968	23.7363	42.7333	24.8285	34.7693	41.8937	34.5914	39.1863	33.7351	17.713	36.2185	4.61588	37.8946	44.7618	23.8269	51.4697	83.6596	32.2124	PREDICTED: putative RNA-binding protein Luc7-like 1 isoform X1 [Nelumbo nucifera]
196	Jr4D	mRNA	17505792	17519434	+	Jr4DG00091900-RA	35	38.4993	44.7854	54.3124	44.9586	53.9698	58.3452	59.6716	54.1797	59.1512	72.3243	53.9973	38.4133	57.1552	4.2316	42.5182	72.2423	56.8479	88.1598	29.6233	96.7536	42.5454	55.2299	37.5649	87.8842	63.5386	9.63782	33.7724	92.4516	6.93348	53.4363	71.366	88.8598	79.9973	32.2166	98.8871	UPF0510 protein INM02 [Theobroma cacao] &gt	gi|508717842|gb|EOY09739.1| UPF0510 protein INM02 [Theobroma cacao]
197	Jr4D	mRNA	17527362	17530754	-	Jr4DG00092000-RA	35	5.61322	5.59934	4.17612	4.59168	6.75114	0.445651	2.85456	2.98128	4.19773	0.71815	5.97575	1.85769	3.51987	1.74951	2.1395	25.7598	237.448	15.8642	1.9653	83.3337	3.59556	19.8977	21.4539	1.61762	16.6895	72.4179	37.2813	49.5422	3.97512	2.57128	1.91541	57.5272	1.22441	0.464846	86.6391	hypothetical protein CISIN_1g014803mg [Citrus sinensis] &gt	gi|641834085|gb|KDO53087.1| hypothetical protein CISIN_1g014803mg [Citrus sinensis]
198	Jr4D	mRNA	17535867	17542555	-	Jr4DG00092100-RA	35	34.6595	33.3814	32.9268	26.284	36.2336	22.1947	25.1839	25.9456	36.5534	68.1418	34.3796	53.9197	41.4736	61.8762	86.749	35.6249	42.1292	65.358	24.2825	68.146	24.4313	24.7798	31.9431	21.1176	42.7144	54.9958	35.6461	67.5194	26.7562	18.5825	48.3194	16.7637	55.1223	47.1985	67.5226	PREDICTED: acyl carrier protein 2, mitochondrial [Malus domestica]
199	Jr4D	mRNA	17620244	17626146	-	Jr4DG00092200-RA	35	8.9533	15.5827	12.3667	11.6816	9.19939	12.7138	12.8817	13.1227	14.9544	6.12155	12.8642	11.6686	6.92589	4.19619	12.5153	5.8965	4.56822	12.7911	4.3539	12.8852	9.9662	7.33863	11.7573	8.6647	7.81129	35.4435	44.8411	3.6115	18.7895	11.93	8.73799	3.53942	4.35969	1.69635	12.5628	PREDICTED: peptide chain release factor PrfB1, chloroplastic [Ricinus communis] &gt	gi|223545862|gb|EEF47365.1| peptide chain release factor, putative [Ricinus communis]
200	Jr4D	mRNA	17639751	17653962	-	Jr4DG00092300-RA	35	4.24884	2.1133	29.8683	32.9428	27.6824	13.6932	3.35643	22.8149	22.1624	6.59267	25.3653	44.2622	0.89759	0.266791	0.68768	23.3246	22.2346	1.32917	0.44631	25.3885	4.32424	13.239	1.39775	0.378441	53.3937	3.77385	0.6195	5.8286	22.2646	21.4438	1.46272	2.3266	2.99969	0.455173	5.3282	PREDICTED: endoribonuclease Dicer homolog 2 [Prunus mume]
201	Jr4D	mRNA	17672696	17673099	-	Jr4DG00092400-RA	2																				0.26687								0.1737								PREDICTED: serine/threonine-protein kinase HT1-like isoform X1 [Elaeis guineensis]
202	Jr4D	mRNA	17675268	17686125	+	Jr4DG00092500-RA	35	65.6186	69.7358	67.6612	12.3638	86.4527	72.532	7.68975	75.4375	97.1335	66.7223	75.6738	129.671	72.7977	78.5869	73.2393	121.572	14.9768	133.357	14.7597	219.927	34.3299	38.6658	38.3197	55.6193	81.4973	163.948	49.2288	248.231	5.75114	27.1231	82.5797	26.3761	99.3212	24.3232	226.343	PREDICTED: 60S ribosomal protein L38 [Setaria italica] &gt	gi|944261069|gb|KQL25326.1| hypothetical protein SETIT_031638mg [Setaria italica]
203	Jr4D	mRNA	17703456	17708209	+	Jr4DG00092600-RA	35	61.2249	51.3582	48.6218	6.87131	46.9425	65.2876	59.7458	51.3469	77.3665	67.8445	46.9492	73.5414	47.7836	53.2779	63.3241	12.2694	71.8862	79.1477	17.8372	139.998	41.3873	38.8737	34.7257	46.6759	78.1885	18.4499	59.8562	151.344	5.97646	27.7626	73.5849	23.3268	79.4528	5.21164	12.333	hypothetical protein LR48_Vigan05g203800 [Vigna angularis]
204	Jr4D	mRNA	17717339	17717689	+	Jr4DG00092700-RA	0																																				Uncharacterized protein TCM_016753 [Theobroma cacao] &gt	gi|508778191|gb|EOY25447.1| Uncharacterized protein TCM_016753 [Theobroma cacao]
205	Jr4D	mRNA	17717732	17718531	+	Jr4DG00092800-RA	1																															0.35823					PREDICTED: uncharacterized protein LOC101261371 [Solanum lycopersicum]
206	Jr4D	mRNA	17738280	17740188	-	Jr4DG00092900-RA	2					0.2556			0.6113																												hypothetical protein POPTR_0006s01780g [Populus trichocarpa] &gt	gi|118481810|gb|ABK92842.1| unknown [Populus trichocarpa] &gt	gi|550335245|gb|EEE91425.2| hypothetical protein POPTR_0006s01780g [Populus trichocarpa]
207	Jr4D	mRNA	17747171	17757101	+	Jr4DG00093000-RA	35	4.72576	3.14993	2.83565	2.92685	4.12759	1.8926	4.3712	2.2143	2.68782	1.96492	3.78929	1.18694	2.95133	1.67691	3.71841	4.89323	3.48116	2.35315	3.54455	6.15515	0.11147	0.7345	0.139127	0.284539	2.82148	7.87655	3.94248	4.54347	2.41566	2.86925	4.11728	0.98544	1.32394	0.249394	2.98154	Lecithin:cholesterol acyltransferase 3 [Theobroma cacao] &gt	gi|508717822|gb|EOY09719.1| Lecithin:cholesterol acyltransferase 3 [Theobroma cacao]
208	Jr4D	mRNA	17764045	17767395	+	Jr4DG00093100-RA	1																																	3.17538			hypothetical protein PRUPE_ppa018217mg, partial [Prunus persica] &gt	gi|462410917|gb|EMJ16037.1| hypothetical protein PRUPE_ppa018217mg, partial [Prunus persica]
209	Jr4D	mRNA	17771005	17773027	-	Jr4DG00093200-RA	2																													0.43381				0.2242
210	Jr4D	mRNA	17788468	17793225	-	Jr4DG00093300-RA	16	0.7527										0.1834		0.56386	0.76417	5.83431			0.157219	0.126999	0.241147		0.126			0.21786			0.37963	0.22262		0.247552	0.495727	124.291		1.62786	AP2 domain-containing transcription factor [Theobroma cacao] &gt	gi|508717825|gb|EOY09722.1| AP2 domain-containing transcription factor [Theobroma cacao]
211	Jr4D	mRNA	17818425	17819045	+	Jr4DG00093400-RA	0																																				PREDICTED: uncharacterized protein LOC103707131 [Phoenix dactylifera]
212	Jr4D	mRNA	17866802	17870815	+	Jr4DG00093500-RA	35	2.8126	3.8599	2.25937	3.48367	3.45373	1.69234	1.69759	2.6948	2.82232	3.13717	7.18633	3.12325	5.53932	4.52865	5.61891	4.85529	6.71444	3.72649	8.764	7.52215	4.7258	5.34222	6.1757	5.25131	6.56169	2.79861	3.1219	2.63223	7.9583	1.83216	8.82484	1.12714	9.46194	7.75849	4.67783	Far-red impaired responsive family protein, putative [Theobroma cacao] &gt	gi|508717827|gb|EOY09724.1| Far-red impaired responsive family protein, putative [Theobroma cacao]
213	Jr4D	mRNA	17873087	17882062	-	Jr4DG00093600-RA	35	19.8576	2.23756	24.5842	23.7316	23.7312	15.6369	18.8676	22.1179	13.77	12.4728	24.5961	14.2923	7.82965	7.94975	19.6287	13.6637	14.1857	8.42557	5.15215	9.49349	1.2222	1.76274	11.6958	18.7673	16.4653	9.63859	8.67364	7.19892	27.8231	16.2122	2.83553	4.58174	13.6848	2.13453	7.85813	hypothetical protein PRUPE_ppa002016mg [Prunus persica] &gt	gi|462403984|gb|EMJ09541.1| hypothetical protein PRUPE_ppa002016mg [Prunus persica]
214	Jr4D	mRNA	17918852	17924180	+	Jr4DG00093700-RA	35	2.62895	27.6488	21.4333	25.158	25.1767	25.3648	25.8987	27.4646	25.8528	23.1956	25.4413	18.3978	9.3958	9.33195	8.74667	9.15868	13.5733	1.33863	12.2196	16.6769	14.5661	11.9429	16.5313	11.8843	17.2956	16.3383	16.3488	16.9582	15.1685	14.3928	16.8398	5.37713	22.513	12.5729	11.7456	hypothetical protein POPTR_0008s07660g [Populus trichocarpa] &gt	gi|550332620|gb|EEE89567.2| hypothetical protein POPTR_0008s07660g [Populus trichocarpa]
215	Jr4D	mRNA	17964016	17966123	+	Jr4DG00093800-RA	0
216	Jr4D	mRNA	17970442	17985964	+	Jr4DG00093900-RA	35	17.4758	6.31351	13.8553	12.8117	1.33416	9.96691	14.5568	12.6195	8.91824	2.77671	6.22339	12.8382	2.87982	3.36768	2.97679	7.28273	6.86668	7.95217	3.16386	19.3228	2.7341	8.98497	3.25133	6.81343	15.7397	12.9736	4.3778	13.2487	9.19288	9.38742	22.5393	3.72381	19.3469	2.17474	14.5797	hypothetical protein POPTR_0010s18810g [Populus trichocarpa] &gt	gi|550330114|gb|ERP56434.1| hypothetical protein POPTR_0010s18810g [Populus trichocarpa]
217	Jr4D	mRNA	18087082	18088683	-	Jr4DG00094000-RA	33	1.83687	0.468869	0.827488	1.42164		0.23523	3.28759	0.745676	0.89467	4.98575	1.44175	1.61435	0.843275	1.88268	0.345375	0.21246	0.742269	0.119651	0.382185	1.29346	0.17711	1.9157	0.155972	0.84496	2.8688	0.65519	1.44374	1.7848	1.27889	0.194936	4.38127	0.111288	0.311694		1.57271
218	Jr4D	mRNA	18090140	18091273	-	Jr4DG00094100-RA	33	1.992	0.628884	0.66918	0.784929	1.1543	3.17893	1.98778		1.45991		4.97	0.12824	0.43871	0.523812	0.482657	1.2276	1.16854	0.43955	1.39294	1.26879	0.84856	1.59737	0.355137	0.334318	1.89188	0.91828	1.31252	0.677413	1.69191	1.54357	2.14575	0.842	0.53175	0.33228	0.83523	unnamed protein product [Vitis vinifera]
219	Jr4D	mRNA	18109163	18113280	-	Jr4DG00094200-RA	35	65.6686	191.867	19.7256	217.832	27.7538	197.812	36.3223	234.865	155.179	21.3175	159.325	55.7577	41.6442	4.33453	48.1867	49.4349	65.4843	25.9996	59.5679	38.837	87.6683	42.4113	97.1897	43.8793	54.1527	27.2615	32.8475	23.8832	124.677	155.435	61.8816	37.2957	67.5778	55.3154	31.6946	hypothetical protein PRUPE_ppa003187mg [Prunus persica] &gt	gi|462404351|gb|EMJ09908.1| hypothetical protein PRUPE_ppa003187mg [Prunus persica]
220	Jr4D	mRNA	18126573	18133787	-	Jr4DG00094300-RA	35	81.2117	212.474	228.838	224.736	216.542	149.822	27.6393	255.788	132.136	1.23594	152.587	53.1489	34.168	31.4831	58.9742	29.3627	47.8564	19.6375	39.5449	28.8658	62.3451	35.3512	63.2226	37.9466	51.9352	23.8167	28.1494	19.5195	14.6146	121.956	57.1267	23.3342	39.7296	32.8235	23.8822	PREDICTED: probable E3 ubiquitin-protein ligase ARI8 [Jatropha curcas] &gt	gi|643714248|gb|KDP26913.1| hypothetical protein JCGZ_18071 [Jatropha curcas]
221	Jr4D	mRNA	18154749	18164405	+	Jr4DG00094400-RA	0																																				PREDICTED: uncharacterized mitochondrial protein AtMg00810-like [Brassica napus]
222	Jr4S	mRNA	16059994	16061174	+	Jr4SG00113100-RA	1																																	0.91874			hypothetical protein PRUPE_ppa022115mg [Prunus persica] &gt	gi|462398983|gb|EMJ04651.1| hypothetical protein PRUPE_ppa022115mg [Prunus persica]
223	Jr4S	mRNA	16099553	16100589	+	Jr4SG00113200-RA	0																																				PREDICTED: uncharacterized protein LOC107178811 [Citrus sinensis]
224	Jr4S	mRNA	16112102	16116847	+	Jr4SG00113300-RA	15	0.471		0.167284		0.185211							0.92897	0.274669	0.36493	13.5949			0.81144	1.41546	0.1877									0.38763	0.34912		1.55233	67.7478	0.2772		AP2 domain-containing transcription factor [Theobroma cacao] &gt	gi|508717825|gb|EOY09722.1| AP2 domain-containing transcription factor [Theobroma cacao]
225	Jr4S	mRNA	16393558	16398058	-	Jr4SG00113400-RA	14																0.46124	0.9637	0.477159	0.3778	0.574815		0.12979			0.76377	1.71813		1.85667		0.61277	0.21264	0.143912	0.8396		0.686963	hypothetical protein L484_024471 [Morus notabilis] &gt	gi|587904937|gb|EXB93133.1| hypothetical protein L484_024471 [Morus notabilis]
226	Jr5D	mRNA	21196475	21196933	-	Jr5DG00153900-RA	0																																				hypothetical protein PRUPE_ppa020282mg [Prunus persica] &gt	gi|462398875|gb|EMJ04543.1| hypothetical protein PRUPE_ppa020282mg [Prunus persica]
227	Jr5D	mRNA	21197586	21197870	-	Jr5DG00154000-RA	0
228	Jr5D	mRNA	21226162	21234829	+	Jr5DG00154100-RA	0																																				PREDICTED: uncharacterized protein LOC107058800 [Solanum tuberosum]
229	Jr5D	mRNA	21234996	21235556	+	Jr5DG00154200-RA	0
230	Jr5D	mRNA	21371971	21373685	+	Jr5DG00154300-RA	22		0.27867	0.8335	0.34286	0.5457	0.243596					0.4787	0.27112	3.4946	2.72466	48.5825		0.18928	0.23282	0.393458	0.351581		0.31563			0.32943				0.73159	0.25144	0.59845	0.44671	47.5522		0.98539	WUSCHEL related homeobox 11 [Theobroma cacao] &gt	gi|508718545|gb|EOY10442.1| WUSCHEL related homeobox 11 [Theobroma cacao]
231	Jr5D	mRNA	21386212	21388442	-	Jr5DG00154400-RA	0																																				hypothetical protein OsI_18290 [Oryza sativa Indica Group]
232	Jr5D	mRNA	21547750	21551043	+	Jr5DG00154500-RA	0
233	Jr5D	mRNA	21618753	21622066	-	Jr5DG00154600-RA	0
234	Jr5D	mRNA	21692168	21695395	-	Jr5DG00154700-RA	1																				0.24213
235	Jr5D	mRNA	21784032	21786773	-	Jr5DG00154800-RA	34	27.4159	21.3824	21.2762	25.275	19.293	4.8564	9.483	7.56527	5.15	5.58528	7.62664	18.4919	0.22597	0.89485	0.143111	23.5854	21.477	4.88818	1.67432	7.114	3.24432	4.28894	2.4922	0.13236	5.24685	4.21852	0.256381	9.92216	3.11927	2.2781	1.4277	11.1917	23.9677		6.47379	PREDICTED: uncharacterized protein LOC105141503 [Populus euphratica]
236	Jr5D	mRNA	21796906	21797271	+	Jr5DG00154900-RA	0																																				PREDICTED: uncharacterized protein LOC104898890 [Beta vulgaris subsp. vulgaris]
237	Jr5D	mRNA	21797316	21797816	+	Jr5DG00155000-RA	0																																				hypothetical protein M569_07128 [Genlisea aurea]
238	Jr5D	mRNA	21818518	21823258	-	Jr5DG00155100-RA	2																												0.2925						0.7393		PREDICTED: uncharacterized protein LOC8272171 [Ricinus communis] &gt	gi|1000941740|ref|XP_015582538.1| PREDICTED: uncharacterized protein LOC8272171 [Ricinus communis] &gt	gi|1000941742|ref|XP_015582539.1| PREDICTED: uncharacterized protein LOC8272171 [Ricinus communis] &gt	gi|223528449|gb|EEF30482.1| conserved hypothetical protein [Ricinus communis]
239	Jr5D	mRNA	21823626	21828049	-	Jr5DG00155200-RA	0																																				PREDICTED: uncharacterized protein LOC107061169 [Solanum tuberosum]
240	Jr5D	mRNA	21871642	21874069	+	Jr5DG00155300-RA	0																																				unnamed protein product [Coffea canephora]
241	Jr5D	mRNA	21988075	21988532	+	Jr5DG00155400-RA	21	1.51538	156.666	69.2856	129.789	148.652	353.635	313.555	447.224	773.257	224.429	84.6562	27.3991	48.5948	1.8276	14.9553		0.299		0.662717										28.4494	18.949	0.29818	2.25873				PREDICTED: uncharacterized protein LOC105804387 [Gossypium raimondii] &gt	gi|763777325|gb|KJB44448.1| hypothetical protein B456_007G253600 [Gossypium raimondii]
242	Jr5D	mRNA	22014492	22015320	-	Jr5DG00155500-RA	0
243	Jr5D	mRNA	22016627	22016965	-	Jr5DG00155600-RA	0
244	Jr5S	mRNA	21057289	21058262	-	Jr5SG00132700-RA	22		0.125999		0.34968	0.6871											0.324593	0.6718	0.944621	0.122738	0.697952	0.447173	0.76961	0.864711	0.818222	0.83433	0.22765	0.539721	0.394242	1.42813	0.675447	0.321593	0.715786	1.18655		0.266483
245	Jr5S	mRNA	21067477	21067785	-	Jr5SG00132800-RA	10																0.3828	0.619134			0.123782		0.378168		0.652295	0.35348			0.56561	0.19685		0.334469				0.139979
246	Jr5S	mRNA	21071024	21073450	-	Jr5SG00132900-RA	35	15.1274	2.21783	28.7768	24.4925	23.8976	18.1351	33.8892	27.4566	16.9451	0.572397	28.2461	14.7677	9.48372	11.4243	22.2923	2.72552	16.4673	19.2412	7.51136	25.3396	19.6127	2.67537	16.8859	11.9752	24.3717	2.22587	8.19555	26.1268	22.6718	2.21987	22.3523	15.3699	15.5557	27.7618	27.5644	hypothetical protein PRUPE_ppa005975mg [Prunus persica] &gt	gi|462397605|gb|EMJ03273.1| hypothetical protein PRUPE_ppa005975mg [Prunus persica]
247	Jr5S	mRNA	21166569	21170640	-	Jr5SG00133000-RA	16												0.381767					0.21311	0.389462		0.663438		0.961135	0.168176		0.653239	2.44516	0.27152	2.5493	0.9183		0.3175	0.116733	0.114214	0.9333	0.93883	hypothetical protein CISIN_1g040611mg [Citrus sinensis]
248	Jr5S	mRNA	21255418	21257268	-	Jr5SG00133100-RA	30	2.71989	0.174731	0.92686	0.419197	0.62524	0.7633	0.176169	0.6745	0.2619		0.456864	0.54192	0.2124			1.62766	0.52267	0.321353		1.22268	0.4727	0.99498	0.298597	0.82	0.457913	0.22685		1.97788	0.71343	0.45812	0.984228	0.24985	1.5197	0.313697	1.83649	BnaA10g11480D [Brassica napus]
249	Jr5S	mRNA	21346055	21346606	-	Jr5SG00133200-RA	1																												0.4568								PREDICTED: anthranilate N-methyltransferase-like [Citrus sinensis]
250	Jr5S	mRNA	21457175	21473400	+	Jr5SG00133300-RA	35	15.2547	18.7157	13.8555	18.2994	19.4194	19.159	2.98215	27.4379	23.2355	11.9182	21.9698	17.8322	25.9399	21.5513	45.3239	21.2824	25.2123	9.84569	8.23659	22.5874	6.79742	1.37679	12.5821	14.2558	17.8911	8.15115	8.48513	12.6425	14.1927	13.8865	23.2693	12.444	9.23558	65.267	14.9719	PREDICTED: engulfment and cell motility protein 3-like [Malus domestica]
251	Jr5S	mRNA	21473455	21477525	-	Jr5SG00133400-RA	35	0.662264	1.9596	0.671627	1.3194	0.454863	0.71487	0.98361	0.762376	0.68114	0.73486	0.597299	0.75958	0.749682	0.477237	0.915617	1.13634	0.88697	0.57876	0.324	1.39923	0.676398	0.91898	0.751324	0.5687	1.24373	1.8128	0.859388	1.11459	1.33134	1.92369	1.18454	0.192235	0.58644	0.93741	1.15193	Multidrug resistance pump, putative [Theobroma cacao] &gt	gi|508718508|gb|EOY10405.1| Multidrug resistance pump, putative [Theobroma cacao]
252	Jr6D	mRNA	15606265	15609667	+	Jr6DG00074200-RA	35	334.151	192.85	416.913	314.859	377.619	431.322	335.271	538.754	418.896	351.759	42.2592	175.368	279.393	184.543	22.3514	99.6556	98.1313	57.1158	98.9679	64.4654	261.336	66.1856	285.288	17.5124	16.1345	56.3918	43.7363	49.34	247.673	188.83	117.537	6.67138	98.3786	64.228	62.6494	hypothetical protein VITISV_012451 [Vitis vinifera]
253	Jr6D	mRNA	15610647	15612174	-	Jr6DG00074300-RA	0																																				PREDICTED: uncharacterized protein LOC106324272 [Brassica oleracea var. oleracea]
254	Jr6D	mRNA	15612685	15614635	-	Jr6DG00074400-RA	0																																				hypothetical protein VITISV_005798 [Vitis vinifera]
255	Jr6D	mRNA	15686933	15687268	+	Jr6DG00074500-RA	0																																				PREDICTED: uncharacterized protein LOC101258077 [Solanum lycopersicum]
256	Jr6D	mRNA	15864293	15868689	+	Jr6DG00074600-RA	35	5.76443	11.4985	1.91668	12.4822	8.29933	11.7565	11.4834	8.62919	1.57473	5.5843	11.3896	8.58348	5.72557	4.61755	5.81843	11.6489	11.3186	3.21439	1.56495	7.36896	1.45474	7.79867	15.4244	8.17358	9.63123	4.92413	1.28154	4.9268	15.633	6.71654	11.1223	4.7256	11.4788	15.9438	4.5258	hypothetical protein POPTR_0003s08080g [Populus trichocarpa] &gt	gi|118486445|gb|ABK95062.1| unknown [Populus trichocarpa] &gt	gi|550342683|gb|ERP63353.1| hypothetical protein POPTR_0003s08080g [Populus trichocarpa]
257	Jr6D	mRNA	15968620	15970717	+	Jr6DG00074700-RA	0																																				PREDICTED: uncharacterized protein LOC104896972 [Beta vulgaris subsp. vulgaris]
258	Jr6D	mRNA	15982617	15983274	-	Jr6DG00074800-RA	0																																				PREDICTED: uncharacterized protein LOC105420461 [Amborella trichopoda]
259	Jr6D	mRNA	15996193	15996600	+	Jr6DG00074900-RA	0
260	Jr6D	mRNA	16048281	16050346	-	Jr6DG00075000-RA	1																			0.72398																	PREDICTED: uncharacterized protein LOC105157045 [Sesamum indicum]
261	Jr6D	mRNA	16051819	16061328	-	Jr6DG00075100-RA	19			0.69234	0.71655	1.21459				0.173788	2.29797	0.528583	0.931228	0.91341	1.19345	0.918433	0.18614	0.5914	0.2215	3.65123					0.29225					0.189674	0.671512		0.59146	1.56242			unnamed protein product [Vitis vinifera]
262	Jr6D	mRNA	16126144	16143196	-	Jr6DG00075200-RA	35	22.1358	21.6693	23.9595	22.1367	21.462	15.4469	17.2652	18.3637	12.5776	11.5647	14.9383	14.8243	2.69129	2.7835	4.68377	11.2795	12.9564	8.43713	8.87744	14.5727	6.66989	13.1251	6.36386	7.75395	19.3466	9.5679	4.48219	1.21256	15.5427	12.8983	26.1526	5.81138	16.3774	1.37878	12.7217	PREDICTED: oxysterol-binding protein-related protein 1D isoform X1 [Cucumis melo]
263	Jr6D	mRNA	16229564	16231378	-	Jr6DG00075300-RA	35	41.8197	29.2144	39.5559	39.3993	31.1334	43.6639	31.3915	54.1989	67.3771	17.5323	41.561	42.1275	29.1678	2.41721	33.8928	32.881	4.23569	22.1746	18.5868	45.1663	47.2773	3.36727	31.2362	47.7295	54.5967	27.2725	23.4846	33.6213	52.8185	26.3714	66.3639	8.16947	4.53365	1.44693	3.71199	hypothetical protein PHAVU_009G190600g [Phaseolus vulgaris] &gt	gi|561011307|gb|ESW10214.1| hypothetical protein PHAVU_009G190600g [Phaseolus vulgaris]
264	Jr6D	mRNA	16238849	16243134	-	Jr6DG00075400-RA	35	55.2433	41.7964	35.6867	5.46598	44.7462	5.2763	54.1288	66.489	63.3869	33.6555	45.3576	48.9475	3.32319	32.8338	5.54844	32.2443	27.3459	16.2734	14.3343	37.9894	34.1533	28.6149	28.3288	43.9191	43.1218	23.5192	2.96777	27.8992	31.5564	26.8547	58.1471	15.8479	36.8979	1.79616	24.8565	hypothetical protein GLYMA_17G145500 [Glycine max]
265	Jr6D	mRNA	16362133	16362861	-	Jr6DG00075500-RA	0																																				polyprotein, partial [Citrus sinensis]
266	Jr6D	mRNA	16397398	16397937	-	Jr6DG00075600-RA	0																																				PREDICTED: uncharacterized protein LOC104878095 [Vitis vinifera]
267	Jr6D	mRNA	16398079	16405377	-	Jr6DG00075700-RA	0																																				PREDICTED: uncharacterized protein LOC104880390 [Vitis vinifera]
268	Jr6D	mRNA	16405651	16406914	-	Jr6DG00075800-RA	0																																				hypothetical protein VITISV_003835 [Vitis vinifera]
269	Jr6D	mRNA	16440424	16446650	-	Jr6DG00075900-RA	1																													0.25718							PREDICTED: uncharacterized protein LOC104610424 [Nelumbo nucifera]
270	Jr6D	mRNA	16479843	16480304	-	Jr6DG00076000-RA	0																																				PREDICTED: uncharacterized protein LOC107058800 [Solanum tuberosum]
271	Jr6D	mRNA	16534684	16536415	+	Jr6DG00076100-RA	2																									0.11471						0.234782					Acyl-CoA N-acyltransferase with RING/FYVE/PHD-type zinc finger protein, putative [Theobroma cacao] &gt	gi|508776971|gb|EOY24227.1| Acyl-CoA N-acyltransferase with RING/FYVE/PHD-type zinc finger protein, putative [Theobroma cacao]
272	Jr6D	mRNA	16536513	16541082	+	Jr6DG00076200-RA	2																									0.158948						0.211929					PREDICTED: uncharacterized protein LOC103437052 [Malus domestica]
273	Jr6D	mRNA	16644849	16650108	-	Jr6DG00076300-RA	32	0.32559		0.17937	0.562786		0.166251	0.44687	0.198168	0.8977	0.8646	0.15657	0.12888	0.4257		0.57249	0.49624	0.1614	0.5578	0.526	0.6116	0.9812	0.134632	0.3193	0.132361	0.31327	0.82926	0.26475	0.89144	0.519684	0.442987	0.177732	0.121415	0.158267	0.31445	0.19297	hypothetical protein GLYMA_07G046700 [Glycine max]
274	Jr6D	mRNA	16706163	16718730	+	Jr6DG00076400-RA	33	0.33522	0.14524	0.122938	0.234566	0.96681	0.1976	0.1961		0.2665		0.865	0.64592	0.12583	0.14151	0.35452	0.75795	0.81174	0.19866	0.837248	0.63367	0.83768	0.11189	0.148883	0.123198	0.46835	0.66697	0.66455	0.15765	0.5973	0.13499	0.79933	0.122141	0.296681	0.111	0.2844	hypothetical protein PRUPE_ppa020120mg [Prunus persica] &gt	gi|462423643|gb|EMJ27906.1| hypothetical protein PRUPE_ppa020120mg [Prunus persica]
275	Jr6D	mRNA	16721831	16722079	-	Jr6DG00076500-RA	1																											2.83582
276	Jr6D	mRNA	16748243	16748746	-	Jr6DG00076600-RA	0																																				Uncharacterized protein TCM_011923 [Theobroma cacao] &gt	gi|508710339|gb|EOY02236.1| Uncharacterized protein TCM_011923 [Theobroma cacao]
277	Jr6D	mRNA	16799593	16802367	+	Jr6DG00076700-RA	35	56.6764	63.9836	65.8535	53.5512	67.484	46.4154	57.1732	67.9491	75.7797	66.4134	92.9979	63.1185	166.221	13.2127	82.793	89.6622	72.2251	18.64	63.5763	125.267	48.6195	14.4355	62.13	15.7669	94.3645	12.5876	53.8546	11.4949	137.548	5.78343	114.266	98.5883	99.4796	33.7715	94.9386	hypothetical protein PRUPE_ppa011633mg [Prunus persica] &gt	gi|645265944|ref|XP_008238395.1| PREDICTED: ras-related protein RABD2c [Prunus mume] &gt	gi|657964086|ref|XP_008373665.1| PREDICTED: ras-related protein RABD2c [Malus domestica] &gt	gi|694384522|ref|XP_009368153.1| PREDICTED: ras-related protein RABD2c [Pyrus x bretschneideri] &gt	gi|462405352|gb|EMJ10816.1| hypothetical protein PRUPE_ppa011633mg [Prunus persica]
278	Jr6D	mRNA	16821115	16821480	+	Jr6DG00076800-RA	0																																				PREDICTED: uncharacterized protein LOC104588703 [Nelumbo nucifera]
279	Jr6D	mRNA	16825356	16825862	+	Jr6DG00076900-RA	0																																				putative gag protein [Coffea canephora]
280	Jr6D	mRNA	16826173	16826397	+	Jr6DG00077000-RA	0
281	Jr6D	mRNA	16826433	16827441	+	Jr6DG00077100-RA	0																																				retrotransposon protein, putative, Ty3-gypsy sub-class [Oryza sativa Japonica Group]
282	Jr6D	mRNA	16827463	16827807	+	Jr6DG00077200-RA	0																																				PREDICTED: uncharacterized protein LOC103696587 [Phoenix dactylifera]
283	Jr6D	mRNA	16827946	16828777	+	Jr6DG00077300-RA	0																																				PREDICTED: uncharacterized protein LOC107175583 [Citrus sinensis]
284	Jr6D	mRNA	16828828	16831042	+	Jr6DG00077400-RA	0																																				PREDICTED: uncharacterized protein LOC107175134 [Citrus sinensis]
285	Jr6D	mRNA	16870740	16871927	-	Jr6DG00077500-RA	1																																			0.8812	hypothetical protein VITISV_026680 [Vitis vinifera]
286	Jr6D	mRNA	16873418	16873996	-	Jr6DG00077600-RA	1																															0.89249					PREDICTED: uncharacterized protein LOC103699285 [Phoenix dactylifera]
287	Jr6D	mRNA	16874135	16874835	-	Jr6DG00077700-RA	1			0.135954																																	PREDICTED: uncharacterized protein LOC103699285 [Phoenix dactylifera]
288	Jr6D	mRNA	16932277	16935421	+	Jr6DG00077800-RA	34	1.19361	1.21218	0.882654	0.211679	1.82761	0.287366	1.69895	0.589176	0.516218		1.4266	1.81145	0.774924	0.753845	2.48858	0.27373	0.22729	0.447653	0.74487	0.578897	0.36188	0.38232	0.59812	0.451287	0.634233	0.5289	0.217659	0.7553	0.4451	0.43365	0.453636	0.381533	0.29358	0.163978	0.433493	hypothetical protein CISIN_1g001185mg [Citrus sinensis]
289	Jr6D	mRNA	16935496	16951268	+	Jr6DG00077900-RA	35	4.36553	4.27734	3.93819	5.55589	4.69178	3.31994	3.58876	4.25218	2.81632	0.647233	3.97586	3.75719	2.99869	5.16242	7.77269	4.1748	4.49863	2.18816	1.45976	6.16239	1.56715	2.52632	2.23572	4.27226	4.53438	4.36455	3.87896	4.7762	4.49216	3.17568	6.38534	1.627	3.12857	3.12276	5.74611	PREDICTED: uncharacterized protein LOC105644723 isoform X1 [Jatropha curcas]
290	Jr6D	mRNA	17092743	17094771	+	Jr6DG00078000-RA	11					0.286112								0.188515	0.255468				0.42724		0.83169		0.7857		0.327133		0.77979		0.23699				0.756298	0.26218			PREDICTED: probable pectate lyase 5 [Populus euphratica]
291	Jr6D	mRNA	17239174	17239530	+	Jr6DG00078100-RA	0																																				PREDICTED: uncharacterized protein LOC103699285 [Phoenix dactylifera]
292	Jr6D	mRNA	17239805	17240179	+	Jr6DG00078200-RA	1																		0.94515																		PREDICTED: uncharacterized protein LOC104878732, partial [Vitis vinifera]
293	Jr6D	mRNA	17273590	17275469	+	Jr6DG00078300-RA	0																																				PREDICTED: transposon Ty3-G Gag-Pol polyprotein [Populus euphratica]
294	Jr6S	mRNA	9000339	9003434	-	Jr6SG00029800-RA	1																																0.219435				PREDICTED: probable WRKY transcription factor 72 isoform X2 [Nelumbo nucifera] &gt	gi|719965483|ref|XP_010256559.1| PREDICTED: probable WRKY transcription factor 72 isoform X2 [Nelumbo nucifera] &gt	gi|719965487|ref|XP_010256569.1| PREDICTED: probable WRKY transcription factor 72 isoform X2 [Nelumbo nucifera]
295	Jr6S	mRNA	9045371	9051180	-	Jr6SG00029900-RA	35	22.1263	33.9525	23.2553	21.252	22.72	15.4989	18.6452	22.7256	24.298	2.67947	25.2172	18.2981	1.1253	12.3638	16.2943	1.59434	14.2196	9.75181	6.75876	17.6948	17.2126	1.31794	14.2958	1.99143	15.594	14.7163	5.45357	18.3157	16.5144	19.3722	16.9982	12.7462	11.5356	7.52942	13.9625	hypothetical protein L484_007631 [Morus notabilis] &gt	gi|587829807|gb|EXB20724.1| hypothetical protein L484_007631 [Morus notabilis]
296	Jr6S	mRNA	9075584	9079333	+	Jr6SG00030000-RA	0																																				hypothetical protein [Beta vulgaris subsp. vulgaris]
297	Jr6S	mRNA	9079963	9080543	+	Jr6SG00030100-RA	0																																				PREDICTED: uncharacterized protein LOC105635905 [Jatropha curcas]
298	Jr6S	mRNA	9138104	9138484	+	Jr6SG00030200-RA	0																																				PREDICTED: uncharacterized protein LOC103328475 [Prunus mume]
299	Jr6S	mRNA	9146585	9147010	+	Jr6SG00030300-RA	4	0.479214																			0.44892												0.89866			0.11534	PREDICTED: uncharacterized protein LOC104901585 [Beta vulgaris subsp. vulgaris]
300	Jr6S	mRNA	9179817	9187619	+	Jr6SG00030400-RA	21	6.87579	0.112354	0.7241		0.113512											8.52243	9.55418	267.927		49.1589	0.93444	166.2	1.64228	0.12581	153.112	228.552		287.356	0.61357		156.346	589.858	1.12411	11.9658	162.267	PREDICTED: isochorismate synthase 2, chloroplastic [Jatropha curcas]
301	Jr6S	mRNA	9230873	9234662	-	Jr6SG00030500-RA	14																		1.17153		3.61422	0.21195	2.38431	8.43768	0.338647	1.118	3.57678	22.4242	0.96289			0.451	0.35676		0.25863	0.173348	hypothetical protein CISIN_1g008106mg [Citrus sinensis]
302	Jr6S	mRNA	9601622	9602302	-	Jr6SG00030600-RA	0																																				PREDICTED: uncharacterized protein LOC103336956 [Prunus mume]
303	Jr6S	mRNA	9620691	9621044	-	Jr6SG00030700-RA	3																	0.126118															0.384512			0.8178	PREDICTED: vacuolar iron transporter homolog 1-like [Solanum pennellii]
304	Jr6S	mRNA	9665217	9672035	-	Jr6SG00030800-RA	11																		1.5516		0.58241		0.39618	1.28759	0.65267	0.22949	0.548145	4.27847	0.224773			0.12281				0.2386	hypothetical protein CISIN_1g008106mg [Citrus sinensis] &gt	gi|641857301|gb|KDO76046.1| hypothetical protein CISIN_1g008106mg [Citrus sinensis]
305	Jr6S	mRNA	9712898	9713640	-	Jr6SG00030900-RA	9			0.19338									0.97317			0.166365					0.5626		0.748		0.17171			0.94811	0.28836						0.7872		unnamed protein product [Coffea canephora]
306	Jr6S	mRNA	9772563	9773099	-	Jr6SG00031000-RA	0																																				Uncharacterized protein TCM_043721 [Theobroma cacao] &gt	gi|508727159|gb|EOY19056.1| Uncharacterized protein TCM_043721 [Theobroma cacao]
307	Jr6S	mRNA	9803852	9804882	-	Jr6SG00031100-RA	0																																				PREDICTED: uncharacterized protein LOC104883473 [Beta vulgaris subsp. vulgaris]
308	Jr6S	mRNA	9962767	9966352	-	Jr6SG00031200-RA	0																																				hypothetical protein RCOM_0494170 [Ricinus communis]
309	Jr6S	mRNA	10021619	10022284	-	Jr6SG00031300-RA	0																																				PREDICTED: uncharacterized protein LOC105772892 isoform X3 [Gossypium raimondii] &gt	gi|823234397|ref|XP_012449837.1| PREDICTED: uncharacterized protein LOC105772892 isoform X4 [Gossypium raimondii]
310	Jr6S	mRNA	10040713	10041066	-	Jr6SG00031400-RA	3																	0.1825															0.62483			0.2688	PREDICTED: vacuolar iron transporter homolog 1-like [Solanum pennellii]
311	Jr6S	mRNA	10062651	10070273	+	Jr6SG00031500-RA	2						0.13319																												0.1224		hypothetical protein BVRB_5g111910 [Beta vulgaris subsp. vulgaris]
312	Jr6S	mRNA	10070404	10070724	-	Jr6SG00031600-RA	0																																				PREDICTED: uncharacterized protein LOC106798583 [Glycine max]
313	Jr6S	mRNA	10089253	10096435	-	Jr6SG00031700-RA	13																		0.57291		0.219422	0.28233	0.91344	0.218541	0.2294	0.9228	0.121384	1.6389	0.89549			0.5396			0.11713	0.9243	hypothetical protein CISIN_1g008106mg [Citrus sinensis]
314	Jr6S	mRNA	10147277	10148844	-	Jr6SG00031800-RA	7												0.39674								0.3412							0.81243	0.9952	0.2476		0.138			0.26676		Gcn4-complementing protein, putative isoform 3 [Theobroma cacao] &gt	gi|508709495|gb|EOY01392.1| Gcn4-complementing protein, putative isoform 3 [Theobroma cacao]
315	Jr6S	mRNA	10338716	10345207	+	Jr6SG00031900-RA	35	19.9698	111.745	163.474	166.354	148.696	135.513	158.219	132.474	123.368	71.4135	179.764	165.845	42.544	2.85293	52.2363	88.512	91.465	227.446	57.8951	16.5716	99.2535	169.373	137.549	231.119	225.434	65.9165	53.7763	88.7693	363.519	112.853	223.862	74.8287	31.3951	99.9246	111.116	plasma membrane H+-ATPase [Juglans regia]
316	Jr7D	mRNA	15361194	15369828	-	Jr7DG00119100-RA	35	1.59443	0.127318	0.281632	0.33268	0.358447	0.18244	0.49832	0.31223	0.24353	0.354525	0.766314	0.31717	0.11796	0.112426	0.17446	2.4269	1.15564	3.55499	1.34253	1.68917	0.51588	2.23197	0.188915	0.3543	2.76598	8.69293	0.25255	1.89881	0.151566	0.181266	2.49736	2.12298	2.44946	1.1933	7.5581	PREDICTED: probable inactive receptor kinase At5g10020 [Prunus mume]
317	Jr7D	mRNA	15384682	15387863	+	Jr7DG00119200-RA	25		2.38138	0.291123	0.581139	0.378683	0.426746	1.27998	1.54173	0.786275	0.567246	2.58283	0.127311	0.947315	0.273224	1.33876	0.535947	0.788875	0.183632						0.1648	0.17699				0.765292	1.48341	0.2229	0.36793	1.42273		0.82266	PREDICTED: uncharacterized protein LOC103455726 [Malus domestica]
318	Jr7D	mRNA	15456627	15457774	+	Jr7DG00119300-RA	1																													0.38418							PREDICTED: uncharacterized mitochondrial protein AtMg00810-like [Citrus sinensis]
319	Jr7D	mRNA	15457931	15458245	+	Jr7DG00119400-RA	0																																				PREDICTED: uncharacterized mitochondrial protein AtMg00810-like, partial [Citrus sinensis]
320	Jr7D	mRNA	15620515	15620886	-	Jr7DG00119500-RA	0																																				hypothetical protein POPTR_0018s06310g [Populus trichocarpa] &gt	gi|550318157|gb|EEF02969.2| hypothetical protein POPTR_0018s06310g [Populus trichocarpa]
321	Jr7D	mRNA	15710698	15712348	-	Jr7DG00119600-RA	0																																				PREDICTED: uncharacterized protein LOC107177356 [Citrus sinensis]
322	Jr7D	mRNA	15736592	15746069	-	Jr7DG00119700-RA	35	17.3114	64.8554	74.8682	82.8541	61.7624	64.2144	72.8782	8.25137	53.2292	29.6262	52.7795	39.1585	17.8924	14.5189	34.2956	74.1454	62.5422	32.5126	1.33684	121.354	41.3528	55.5176	61.1533	27.6316	73.3816	68.4974	37.4138	78.3446	8.52288	5.35874	8.74854	59.796	184.662	29.6335	8.7889	PREDICTED: protein argonaute 4 [Vitis vinifera] &gt	gi|731393844|ref|XP_010651616.1| PREDICTED: protein argonaute 4 [Vitis vinifera] &gt	gi|296083994|emb|CBI24382.3| unnamed protein product [Vitis vinifera]
323	Jr7D	mRNA	15792958	15795698	-	Jr7DG00119800-RA	35	22.1829	37.7989	41.8145	3.37947	31.17	55.4745	54.5749	4.86337	4.29175	15.9813	56.1113	31.7348	43.6116	57.3888	45.8295	239.326	152.245	22.4915	11.7163	54.1938	59.8293	3.54789	61.5253	66.8968	27.9685	19.8638	39.6487	19.148	97.6747	39.4573	22.6115	76.6938	14.6333	63.9367	3.35583	hypothetical protein B456_003G140700 [Gossypium raimondii]
324	Jr7D	mRNA	15841865	15845210	-	Jr7DG00119900-RA	0
325	Jr7D	mRNA	15949490	15952803	+	Jr7DG00120000-RA	0
326	Jr7D	mRNA	16064074	16073022	+	Jr7DG00120100-RA	0																																				unnamed protein product [Vitis vinifera]
327	Jr7D	mRNA	16174591	16180268	-	Jr7DG00120200-RA	34	14.6771	16.8339	25.4392	27.1978	22.6862	21.9483	18.2459	22.2323	12.8932		1.37542	6.17133	2.63266	7.33265	5.88527	23.1272	16.1923	4.99822	1.36562	9.16321	15.7585	17.1986	11.9241	17.2973	17.5522	7.17824	5.93198	8.95678	23.2692	2.86379	18.5548	11.6784	13.7352	8.78978	9.59857	PREDICTED: la-related protein 1A [Vitis vinifera]
328	Jr7S	mRNA	13651650	13654035	+	Jr7SG00098700-RA	12																	0.98272			1.36452		2.36648	0.35682	0.118525	2.43214	0.45152		0.27833	0.161298		0.132251	0.164921			0.28113	Zinc finger, CCHC-type-like protein [Theobroma cacao] &gt	gi|508727954|gb|EOY19851.1| Zinc finger, CCHC-type-like protein [Theobroma cacao]
329	Jr7S	mRNA	13822659	13825256	-	Jr7SG00098800-RA	0																																				PREDICTED: uncharacterized protein LOC103699729, partial [Phoenix dactylifera]
330	Jr7S	mRNA	13825991	13831180	+	Jr7SG00098900-RA	0																																				PREDICTED: uncharacterized protein LOC105162973 [Sesamum indicum]
331	Jr7S	mRNA	13854983	13861935	+	Jr7SG00099000-RA	0																																				PREDICTED: uncharacterized protein LOC104896591 [Beta vulgaris subsp. vulgaris]
332	Jr7S	mRNA	14124903	14126806	-	Jr7SG00099100-RA	14	1.2225		0.543598				0.675	0.3837		0.21899	0.49213							0.43919		0.2128					0.143392	0.25868	0.262825	0.166196			0.97379		0.472112
333	Jr7S	mRNA	14199409	14204822	-	Jr7SG00099200-RA	0																																				PREDICTED: uncharacterized mitochondrial protein AtMg00810-like [Ricinus communis]
334	Jr7S	mRNA	14205456	14210338	-	Jr7SG00099300-RA	0																																				PREDICTED: uncharacterized protein LOC103699729, partial [Phoenix dactylifera]
335	Jr7S	mRNA	14258146	14258511	-	Jr7SG00099400-RA	0																																				PREDICTED: uncharacterized protein LOC101261371 [Solanum lycopersicum]
336	Jr7S	mRNA	14261201	14262363	-	Jr7SG00099500-RA	0																																				orf57 (mitochondrion) [Daucus carota subsp. sativus] &gt	gi|374082010|gb|AEY81202.1| orf57 (mitochondrion) [Daucus carota subsp. sativus]
337	Jr7S	mRNA	14262456	14268219	-	Jr7SG00099600-RA	0																																				Os01g0714200 [Oryza sativa Japonica Group]
338	Jr7S	mRNA	14518680	14521961	+	Jr7SG00099700-RA	1																				0.14429
339	Jr7S	mRNA	14522406	14524351	+	Jr7SG00099800-RA	2																			0.3414												0.19774					transferase family protein [Populus trichocarpa] &gt	gi|222863601|gb|EEF00732.1| transferase family protein [Populus trichocarpa]
340	Jr7S	mRNA	14526898	14528464	-	Jr7SG00099900-RA	0																																				PREDICTED: putative ribonuclease H protein At1g65750 [Malus domestica]
341	Jr7S	mRNA	14569565	14570815	+	Jr7SG00100000-RA	0																																				unnamed protein product [Coffea canephora]
342	Jr7S	mRNA	14584195	14591777	+	Jr7SG00100100-RA	6													0.76857	0.68394						0.212621						0.323176		0.237874							0.49558	PREDICTED: BAHD acyltransferase At5g47980-like [Populus euphratica]
343	Jr7S	mRNA	14732178	14735261	-	Jr7SG00100200-RA	0																																				PREDICTED: uncharacterized protein LOC106453752 [Brassica napus]
344	Jr7S	mRNA	14743615	14744157	+	Jr7SG00100300-RA	0																																				hypothetical protein VITISV_026810 [Vitis vinifera]
345	Jr7S	mRNA	14749604	14753164	+	Jr7SG00100400-RA	9														0.3452	0.73859							0.32814			0.85356	0.5142		0.3165			0.7826	0.94637		0.59617		hypothetical protein VITISV_026810 [Vitis vinifera]
346	Jr7S	mRNA	14768995	14769671	+	Jr7SG00100500-RA	2																		0.85121										0.49516								hypothetical protein VITISV_011746 [Vitis vinifera]
347	Jr7S	mRNA	14771356	14786996	-	Jr7SG00100600-RA	35	53.4623	5.31887	69.9376	88.3868	71.1343	73.1274	77.6688	84.2932	75.3294	16.6313	49.3458	74.5984	26.1342	2.35546	18.7167	33.566	3.51921	12.8787	15.4234	15.3285	26.3913	24.8152	41.6688	48.5458	34.6846	1.89131	19.588	12.5481	51.7899	47.4468	44.6714	14.1372	17.1949	24.2998	12.4616	PREDICTED: uncharacterized protein LOC105629320 [Jatropha curcas] &gt	gi|643736610|gb|KDP42900.1| hypothetical protein JCGZ_23842 [Jatropha curcas]
348	Jr7S	mRNA	14818101	14819158	-	Jr7SG00100700-RA	0																																				PREDICTED: uncharacterized protein LOC104892870 [Beta vulgaris subsp. vulgaris]
349	Jr7S	mRNA	14821078	14821635	+	Jr7SG00100800-RA	3																						0.5849				0.95666									0.6185	PREDICTED: uncharacterized protein LOC107174511 [Citrus sinensis]
350	Jr7S	mRNA	14822744	14824304	-	Jr7SG00100900-RA	35	49.7726	35.3648	52.3331	33.7952	57.9793	65.3569	59.5899	53.369	58.179	69.1757	7.5613	4.87511	31.5999	2.43851	27.3356	54.5952	64.1316	9.22346	36.5936	95.9569	83.4842	72.5772	84.2636	64.7539	94.7595	75.4524	28.742	84.3623	68.7526	43.1951	17.7465	21.5492	87.9938	24.6927	88.5367	PREDICTED: uncharacterized protein LOC101297333 [Fragaria vesca subsp. vesca]
351	Jr7S	mRNA	14897583	14898860	-	Jr7SG00101000-RA	0
352	Jr7S	mRNA	14908492	14908955	+	Jr7SG00101100-RA	0
353	Jr7S	mRNA	14937344	14940295	+	Jr7SG00101200-RA	35	26.9495	15.3255	23.7841	24.4773	19.7345	18.4926	19.68	3.1844	16.4325	3.92938	19.2843	22.2589	15.6899	1.96884	15.3812	16.9152	17.6292	16.3745	12.412	25.5384	11.2594	2.25297	16.8325	24.7915	22.4611	19.8669	14.213	21.6239	32.8552	21.4665	28.4118	15.8747	25.1234	22.5539	19.9786	hypothetical protein PRUPE_ppa001395mg [Prunus persica] &gt	gi|462407044|gb|EMJ12508.1| hypothetical protein PRUPE_ppa001395mg [Prunus persica]
354	Jr7S	mRNA	14984662	14985240	-	Jr7SG00101300-RA	0																																				polyprotein [Sorghum bicolor]
355	Jr7S	mRNA	15042957	15043217	+	Jr7SG00101400-RA	35	73.1727	65.4329	93.2355	6.61837	81.8929	89.2423	13.8921	81.7158	63.3613	0.176517	59.945	52.6396	42.5643	54.1633	19.7462	41.8619	97.1528	133.999	53.4415	121.466	12.7369	17.6253	98.7929	44.1537	149.865	121.994	24.17	125.58	84.7355	87.2965	128.933	62.4522	182.292	13.3368	186.993	PREDICTED: T-complex protein 1 subunit eta-like [Malus domestica]
356	Jr7S	mRNA	15043950	15059882	+	Jr7SG00101500-RA	35	62.2532	54.4373	7.42784	64.8919	66.5979	48.5998	58.4775	65.1227	61.278	51.7873	49.1928	56.7274	4.32574	39.4786	79.3797	63.9489	86.1717	43.8454	33.9853	19.8179	47.6996	68.6928	52.4275	67.6987	93.8626	84.5856	38.7349	15.5617	84.4843	47.2585	115.813	45.9834	11.7272	76.5268	115.995	chaperonin family protein [Populus trichocarpa] &gt	gi|550341501|gb|ERP62530.1| chaperonin family protein [Populus trichocarpa]
357	Jr7S	mRNA	15065710	15067450	-	Jr7SG00101600-RA	0
358	Jr7S	mRNA	15175191	15177334	-	Jr7SG00101700-RA	30	4.53442	1.66698	1.7117	1.26762	0.88221	1.26854	2.7692	3.16117	0.97911	0.871949	0.3496	2.33481	0.134987			2.95713	2.84465	2.4119		3.61733	0.174166	4.54676	0.18776	0.5154	2.86924	4.25566	0.452448	3.87223	2.85145	0.81353	3.87866	8.68576			6.2999	hypothetical protein CICLE_v10016041mg [Citrus clementina] &gt	gi|557549032|gb|ESR59661.1| hypothetical protein CICLE_v10016041mg [Citrus clementina] &gt	gi|641847426|gb|KDO66306.1| hypothetical protein CISIN_1g021718mg [Citrus sinensis]
359	Jr7S	mRNA	15185833	15187744	+	Jr7SG00101800-RA	0																																				PREDICTED: uncharacterized protein LOC104877935 [Vitis vinifera]
360	Jr7S	mRNA	15250836	15257713	-	Jr7SG00101900-RA	14																0.6882	0.47982	0.14		0.297	0.6487	0.1333	0.2853	0.7732			0.33154		0.4638	0.3126	0.5615	0.26831			0.2297	hypothetical protein PRUPE_ppa019733mg [Prunus persica] &gt	gi|462413471|gb|EMJ18520.1| hypothetical protein PRUPE_ppa019733mg [Prunus persica]
361	Jr7S	mRNA	15257812	15259239	-	Jr7SG00102000-RA	5																0.19553						0.9698	0.1635						0.51654	0.3328						PREDICTED: uncharacterized protein LOC104902927 [Beta vulgaris subsp. vulgaris]
362	Jr7S	mRNA	15259406	15260545	-	Jr7SG00102100-RA	0																																				PREDICTED: uncharacterized protein LOC104882445 [Vitis vinifera]
363	Jr7S	mRNA	15273612	15278152	-	Jr7SG00102200-RA	0																																				PREDICTED: uncharacterized protein LOC104907483 [Beta vulgaris subsp. vulgaris]
364	Jr7S	mRNA	15354473	15363661	+	Jr7SG00102300-RA	28	0.152379		0.33744		0.365347		0.298682			0.533672	0.228912		0.716548	7.73278	1.69994	0.117677	0.295482	5.23874	2.6599	5.65331	34.8328	68.9473	37.6522	32.1738	4.42299	25.2753	2.34121	31.4864	0.471778	0.13221	4.58818	0.236759	1.43284		14.1913	YABBY2-like transcription factor YAB2 [Morella rubra]
365	Jr7S	mRNA	15402027	15406155	-	Jr7SG00102400-RA	0
366	Jr7S	mRNA	15462070	15465355	+	Jr7SG00102500-RA	35	3.75339	33.9521	35.9856	38.385	31.9115	31.4149	32.4768	35.3394	44.5185	26.2927	33.7436	45.5263	22.864	17.8348	31.5148	29.5495	24.8762	19.8198	12.5946	37.5116	26.9376	21.886	23.7596	17.1987	25.5116	3.73463	23.5853	33.8275	36.3297	28.9212	36.3449	17.8974	33.9897	39.3767	3.68747	hypothetical protein CICLE_v10028962mg [Citrus clementina] &gt	gi|557525998|gb|ESR37304.1| hypothetical protein CICLE_v10028962mg [Citrus clementina]
367	Jr8D	mRNA	17719231	17723807	+	Jr8DG00098000-RA	35	69.719	14.7144	21.8555	14.9858	19.7814	17.6489	15.2883	8.68344	6.23632	11.928	51.1166	28	227.278	249.855	242.836	37.456	27.5366	545.977	44.9195	151.797	26.5556	88.5125	17.7837	3.65926	85.9896	221.154	143.871	269.985	157.386	87.3562	19.5688	13.7155	295.858	69.2945	26.1264	hypothetical protein PRUPE_ppa004011mg [Prunus persica] &gt	gi|462419308|gb|EMJ23571.1| hypothetical protein PRUPE_ppa004011mg [Prunus persica]
368	Jr8D	mRNA	17844792	17850083	-	Jr8DG00098100-RA	18	0.287994													0.729359	0.23938		0.13166	0.7598		1.86486	0.3496	0.28919	0.1192		0.37364	1.38612	0.56876	1.2527		0.11298	0.166727	1.853		0.771	0.468815	PREDICTED: uncharacterized protein LOC101308473 [Fragaria vesca subsp. vesca]
369	Jr8D	mRNA	17894353	17895622	-	Jr8DG00098200-RA	0
370	Jr8D	mRNA	18014406	18015646	+	Jr8DG00098300-RA	0																																				PREDICTED: uncharacterized protein LOC105179298 [Sesamum indicum]
371	Jr8D	mRNA	18016409	18016666	+	Jr8DG00098400-RA	0																																				PREDICTED: RNA-directed DNA polymerase homolog [Citrus sinensis]
372	Jr8D	mRNA	18019410	18020366	+	Jr8DG00098500-RA	2																0.27658														0.45254						hypothetical protein VITISV_044100 [Vitis vinifera]
373	Jr8D	mRNA	18025107	18025412	+	Jr8DG00098600-RA	20	0.881434					0.686389			0.32884			0.755					0.37948		0.14247	0.1944	0.215899	0.163358	0.32711	0.19391	0.568693	0.534674	0.297587	0.57115	0.246218	0.433722	0.33465		0.71735		0.35451	PREDICTED: uncharacterized protein LOC103413855 [Malus domestica]
374	Jr8D	mRNA	18086032	18096915	+	Jr8DG00098700-RA	35	32.2598	33.5867	5.48677	37.8616	44.1759	32.4596	32.3325	29.8211	2.87119	6.93354	31.8485	19.8622	7.68558	13.5837	16.1529	37.1689	35.3481	32.6931	17.1428	34.3152	38.5237	39.2796	37.997	33.1748	45.6984	29.8814	12.2195	38.8899	48.8613	32.6988	53.1363	4.22528	3.17328	27.4341	39.9585	PREDICTED: dolichyl-diphosphooligosaccharide--protein glycosyltransferase subunit STT3B [Cucumis melo]
375	Jr8D	mRNA	18098977	18103021	-	Jr8DG00098800-RA	6																				0.27553	0.15519								0.33361	0.231824	0.37327	0.396				PREDICTED: uncharacterized protein LOC103432290 [Malus domestica]
376	Jr8D	mRNA	18103055	18103573	-	Jr8DG00098900-RA	8	0.38918															0.23714		0.167742			0.52515								0.221386	0.186929	0.158698	0.359464				hypothetical protein VITISV_026680 [Vitis vinifera]
377	Jr8D	mRNA	18118189	18123428	-	Jr8DG00099000-RA	0																																				hypothetical protein AMTR_s03236p00004200, partial [Amborella trichopoda]
378	Jr8D	mRNA	18161791	18178023	+	Jr8DG00099100-RA	2																	0.31381									0.1373										PREDICTED: uncharacterized protein LOC104903087 [Beta vulgaris subsp. vulgaris]
379	Jr8D	mRNA	18184933	18185731	+	Jr8DG00099200-RA	0
380	Jr8D	mRNA	18186126	18188112	+	Jr8DG00099300-RA	0																																				polyprotein [Ananas comosus]
381	Jr8D	mRNA	18189779	18190171	+	Jr8DG00099400-RA	0																																				PREDICTED: uncharacterized protein LOC103431892 [Malus domestica]
382	Jr8D	mRNA	18234950	18235918	+	Jr8DG00099500-RA	35	43.797	25.9287	46.4216	19.6341	34.9754	36.8885	33.2845	27.9896	18.2145	0.5127	27.3782	21.9465	2.2926	3.86912	45.6118	42.9228	4.14988	98.5592	17.712	55.3342	32.8936	65.6973	36.6949	56.2424	69.3772	57.5835	13.6639	54.1519	41.4631	45.4236	77.9318	68.4439	47.7443	26.5934	86.9349	hypothetical protein PRUPE_ppa001886mg [Prunus persica] &gt	gi|462406627|gb|EMJ12091.1| hypothetical protein PRUPE_ppa001886mg [Prunus persica]
383	Jr8D	mRNA	18244389	18249680	+	Jr8DG00099600-RA	35	38.1171	28.4336	46.3571	39.9983	45.5182	35.6918	41.256	34.2918	29.9569	14.3682	3.49111	34.316	31.5262	38.6699	49.8394	82.971	73.2329	81.4939	17.7233	96.2169	42.6999	63.3933	39.2655	91.6438	84.8551	83.9894	3.33159	92.5834	82.5932	39.891	112.325	52.2938	55.4721	45.4757	11.8428	PREDICTED: dolichyl-diphosphooligosaccharide--protein glycosyltransferase subunit STT3B [Vitis vinifera]
384	Jr8D	mRNA	18283304	18284046	+	Jr8DG00099700-RA	0
385	Jr8D	mRNA	18284519	18284998	+	Jr8DG00099800-RA	2														0.817147															0.12623							PREDICTED: uncharacterized protein LOC104606339 isoform X2 [Nelumbo nucifera]
386	Jr8D	mRNA	18285276	18288828	+	Jr8DG00099900-RA	0																																				polyprotein [Musa acuminata subsp. malaccensis]
387	Jr8D	mRNA	18347385	18348129	+	Jr8DG00100000-RA	0
388	Jr8D	mRNA	18401639	18401944	-	Jr8DG00100100-RA	0																																				PREDICTED: uncharacterized protein LOC100792079 [Glycine max]
389	Jr8D	mRNA	18401973	18402242	-	Jr8DG00100200-RA	0																																				hypothetical protein AALP_AA2G041700 [Arabis alpina]
390	Jr8D	mRNA	18403274	18404444	-	Jr8DG00100300-RA	0																																				PREDICTED: uncharacterized protein LOC103699348, partial [Phoenix dactylifera]
391	Jr8D	mRNA	18423251	18426458	+	Jr8DG00100400-RA	35	19.284	22.6547	17.5314	23.5345	21.7864	18.8625	15.4824	2.54627	16.2524	4.14696	13.4731	25.7763	5.76188	6.27769	1.62746	15.4887	17.6968	1.68836	5.73942	13.5713	8.26898	8.81319	8.52392	9.12119	14.2214	18.5282	13.9361	14.4485	24.9258	15.3266	17.8936	7.76661	14.8376	1.75226	16.5653	Pentatricopeptide repeat superfamily protein, putative [Theobroma cacao] &gt	gi|508719013|gb|EOY10910.1| Pentatricopeptide repeat superfamily protein, putative [Theobroma cacao]
392	Jr8D	mRNA	18446315	18450165	-	Jr8DG00100500-RA	35	41.2212	56.698	48.5525	52.9617	52.1862	46.9372	46.7331	55.6542	35.495	26.5337	63.4186	43.1929	22.7138	27.6718	28.6972	63.3916	48.6366	33.3479	11.8944	56.4625	38.4874	34.2854	28.4747	35.3581	47.4546	48.2273	19.4513	61.2978	64.1546	33.9761	51.3415	16.5554	34.2957	11.9247	61.3552	hypothetical protein PRUPE_ppa005658mg [Prunus persica] &gt	gi|462395249|gb|EMJ01048.1| hypothetical protein PRUPE_ppa005658mg [Prunus persica]
393	Jr8D	mRNA	18478009	18478452	-	Jr8DG00100600-RA	0																																				PREDICTED: uncharacterized protein LOC105158484 [Sesamum indicum]
394	Jr8D	mRNA	18478566	18481722	-	Jr8DG00100700-RA	0																																				PREDICTED: uncharacterized protein LOC104594015 [Nelumbo nucifera]
395	Jr8D	mRNA	18518842	18540834	-	Jr8DG00100800-RA	35	1.127	12.4973	11.9842	14.4448	13.9563	8.47815	11.4512	11.8638	1.52577	6.84939	12.9389	6.11625	4.32773	3.18633	3.41457	9.3312	9.29598	5.24546	5.12213	6.5471	5.9282	5.94494	7.14186	9.77239	1.72189	6.5464	4.61853	5.43246	16.3999	7.61633	12.2299	3.33288	6.5912	5.32345	6.42449	hypothetical protein PRUPE_ppa003942mg [Prunus persica] &gt	gi|462404104|gb|EMJ09661.1| hypothetical protein PRUPE_ppa003942mg [Prunus persica]
396	Jr8D	mRNA	18627742	18628681	-	Jr8DG00100900-RA	0																																				PREDICTED: uncharacterized protein LOC107174421 [Citrus sinensis]
397	Jr8S	mRNA	10313733	10316046	+	Jr8SG00068900-RA	0																																				hypothetical protein PRUPE_ppa026368mg, partial [Prunus persica] &gt	gi|462403415|gb|EMJ08972.1| hypothetical protein PRUPE_ppa026368mg, partial [Prunus persica]
398	Jr8S	mRNA	10331981	10334260	-	Jr8SG00069000-RA	1																																	0.52234			PREDICTED: uncharacterized protein LOC103336955 [Prunus mume]
399	Jr8S	mRNA	10343899	10347249	-	Jr8SG00069100-RA	35	14.3454	9.85422	9.5186	11.9547	9.36839	11.6749	11.5221	8.6468	8.55811	2.93824	1.19713	9.97327	29.3164	21.6619	31.5612	18.1589	9.87718	21.4971	3.46231	24.1969	9.28422	1.44499	15.3629	18.4521	13.9732	22.6734	19.8864	27.929	14.5458	12.2795	12.717	8.67337	18.8671	18.1315	15.2191	PREDICTED: aspartic proteinase Asp1-like isoform X1 [Citrus sinensis]
400	Jr8S	mRNA	10372823	10377600	+	Jr8SG00069200-RA	35	3.24254	1.82923	0.631613	1.13376	1.59126	0.833196	1.916	0.655937	0.939421	0.297349	1.36878	1.1685	1.29996	3.46455	3.46389	0.6174	0.989155	9.16242	0.844569	9.53561	1.63481	4.21232	3.54828	2.25223	3.55387	35.7487	3.36167	23.1465	0.1813	0.945272	0.88359	0.254115	2.73384	1.83475	12.368	Uncharacterized protein TCM_037386 [Theobroma cacao] &gt	gi|508782782|gb|EOY30038.1| Uncharacterized protein TCM_037386 [Theobroma cacao]
401	Jr8S	mRNA	10412474	10413377	-	Jr8SG00069300-RA	0																																				PREDICTED: uncharacterized protein LOC105773822 [Gossypium raimondii]
402	Jr8S	mRNA	10608805	10609569	+	Jr8SG00069400-RA	1																																			0.2827	PREDICTED: uncharacterized protein LOC103699285 [Phoenix dactylifera]
403	Jr8S	mRNA	10609755	10609961	+	Jr8SG00069500-RA	1																													0.15787							PREDICTED: uncharacterized protein LOC107174754 [Citrus sinensis]
404	Jr8S	mRNA	10769921	10770250	-	Jr8SG00069600-RA	0																																				Elongation factor 1-alpha [Aegilops tauschii]
[truncated: 1 more columns]

## Sheet: Notes
*Reads per kilo base per million mapped reads
**The tissues from which the libraries wre made are listed in Table S20
