# Supplementary material for: Sequencing a Juglans regia × J. microcarpa hybrid yields high-quality genome assemblies of parental species
Source: Hortic Res. 2019 Mar 25;6:55. doi: 10.1038/s41438-019-0139-1 (PMC6431679; doi:10.1038/s41438-019-0139-1)
Supplement: Supplementary file 7 — File S6 [file 41438_2019_139_MOESM7_ESM.xlsx]

## Sheet: JrSerr
Gene	Chromosome	Start	End	Length(AA)	Type
Jr1DG00001300-RA	Jr1D	249741	250550	269	RLP
Jr1DG00005400-RA	Jr1D	732136	737658	846	TM-CC
Jr1DG00009400-RA	Jr1D	1140725	1143824	801	RLK
Jr1DG00009600-RA	Jr1D	1151766	1155665	962	RLK
Jr1DG00010100-RA	Jr1D	1169140	1171719	859	RLK
Jr1DG00010200-RA	Jr1D	1180670	1183162	785	RLK
Jr1DG00010300-RA	Jr1D	1189839	1191083	334	RLK
Jr1DG00010400-RA	Jr1D	1197383	1199853	791	RLK
Jr1DG00011500-RA	Jr1D	1279143	1280227	230	RLK
Jr1DG00011600-RA	Jr1D	1281563	1284106	847	RLK
Jr1DG00011700-RA	Jr1D	1284770	1291112	943	RLK
Jr1DG00011800-RA	Jr1D	1321202	1323743	790	RLK
Jr1DG00012000-RA	Jr1D	1342152	1344623	823	RLK
Jr1DG00012600-RA	Jr1D	1401390	1404176	659	RLK
Jr1DG00013700-RA	Jr1D	1473112	1474695	527	TM-CC
Jr1DG00016000-RA	Jr1D	1703992	1707136	480	RLK
Jr1DG00022000-RA	Jr1D	2471270	2474612	754	NBS>NL
Jr1DG00022500-RA	Jr1D	2521429	2531590	945	NBS>NL
Jr1DG00022800-RA	Jr1D	2728833	2734195	520	NBS>NBS
Jr1DG00022900-RA	Jr1D	2736647	2751107	1209	NBS>CNL
Jr1DG00025000-RA	Jr1D	2974360	2976591	527	TM-CC
Jr1DG00025800-RA	Jr1D	3073379	3080172	641	RLK
Jr1DG00028200-RA	Jr1D	3349510	3351393	627	RLK
Jr1DG00032600-RA	Jr1D	3850451	3854714	650	RLK
Jr1DG00034600-RA	Jr1D	4134179	4140156	1103	RLK
Jr1DG00034800-RA	Jr1D	4171857	4176816	1104	RLK
Jr1DG00035500-RA	Jr1D	4350655	4354671	1096	RLK
Jr1DG00036000-RA	Jr1D	4405439	4410784	1100	RLK
Jr1DG00036200-RA	Jr1D	4435948	4437850	352	RLK
Jr1DG00036700-RA	Jr1D	4490876	4495475	1105	RLK
Jr1DG00037000-RA	Jr1D	4640250	4647387	1207	RLK
Jr1DG00037100-RA	Jr1D	4663557	4671774	1177	RLK
Jr1DG00037700-RA	Jr1D	4736181	4741525	1076	RLK
Jr1DG00037900-RA	Jr1D	4807753	4812943	1132	RLK
Jr1DG00039400-RA	Jr1D	4987064	4989718	818	NBS>CNL
Jr1DG00039500-RA	Jr1D	4991549	4995090	971	NBS>CNL
Jr1DG00040100-RA	Jr1D	5085943	5090555	883	NBS>NL
Jr1DG00040200-RA	Jr1D	5096025	5097622	185	NBS>NBS
Jr1DG00040400-RA	Jr1D	5119683	5122669	548	NBS>CNL
Jr1DG00041000-RA	Jr1D	5218659	5222311	922	NBS>CNL
Jr1DG00041100-RA	Jr1D	5237105	5237664	160	NBS>NBS
Jr1DG00041300-RA	Jr1D	5284603	5286221	196	NBS>CN
Jr1DG00041400-RA	Jr1D	5296912	5300579	887	NBS>CNL
Jr1DG00047000-RA	Jr1D	6059465	6068601	1113	RLP
Jr1DG00050400-RA	Jr1D	6560553	6567056	1061	RLP
Jr1DG00053600-RA	Jr1D	7036776	7040888	365	TM-CC
Jr1DG00064400-RA	Jr1D	8383328	8387271	833	RLK
Jr1DG00064600-RA	Jr1D	8399398	8403337	835	RLK
Jr1DG00064700-RA	Jr1D	8426346	8430308	828	RLK
Jr1DG00064900-RA	Jr1D	8444397	8448330	828	RLK
Jr1DG00067700-RA	Jr1D	8774698	8777818	486	RLK
Jr1DG00081700-RA	Jr1D	11416005	11438858	2484	TM-CC
Jr1DG00084300-RA	Jr1D	12198161	12209951	685	RLK
Jr1DG00085500-RA	Jr1D	12434394	12440708	465	RLK
Jr1DG00089800-RA	Jr1D	13878919	13882389	635	RLK
Jr1DG00110600-RA	Jr1D	18073654	18076905	481	RLK
Jr1DG00118300-RA	Jr1D	19836643	19842646	565	NBS>NBS
Jr1DG00120200-RA	Jr1D	20316050	20334804	778	RLP
Jr1DG00120300-RA	Jr1D	20357878	20366259	1125	RLP
Jr1DG00121200-RA	Jr1D	20613345	20623401	603	RLK
Jr1DG00127800-RA	Jr1D	22045540	22049131	926	RLK
Jr1DG00130600-RA	Jr1D	22615550	22629431	973	TM-CC
Jr1DG00140600-RA	Jr1D	26079195	26082897	1007	RLK
Jr1DG00153600-RA	Jr1D	30131621	30139261	498	TM-CC
Jr1DG00168600-RA	Jr1D	34897896	34901107	465	RLK
Jr1DG00170200-RA	Jr1D	35235418	35239646	223	TM-CC
Jr1DG00196100-RA	Jr1D	38913483	38919666	586	TM-CC
Jr1DG00203400-RA	Jr1D	40110093	40116496	941	RLK
Jr1DG00206600-RA	Jr1D	40620830	40622209	459	RLP
Jr1DG00208200-RA	Jr1D	40781636	40799625	1550	TM-CC
Jr1DG00208900-RA	Jr1D	40907824	40910956	218	TM-CC
Jr1DG00213400-RA	Jr1D	41426591	41437523	726	TM-CC
Jr1DG00217300-RA	Jr1D	41823665	41827661	1070	RLK
Jr1DG00218000-RA	Jr1D	41894602	41900005	1085	RLK
Jr1DG00219400-RA	Jr1D	42034288	42047363	1508	RLK
Jr1DG00220100-RA	Jr1D	42142011	42148176	281	TM-CC
Jr1DG00221400-RA	Jr1D	42281609	42290281	624	TM-CC
Jr1DG00222300-RA	Jr1D	42370115	42373309	919	RLK
Jr1DG00222800-RA	Jr1D	42413826	42423028	712	RLK
Jr1DG00230500-RA	Jr1D	43166885	43168699	423	RLK
Jr1DG00231100-RA	Jr1D	43232184	43233816	438	NBS>NL
Jr1DG00234100-RA	Jr1D	43680828	43686225	471	RLK
Jr1DG00236300-RA	Jr1D	43881038	43886098	823	RLK
Jr1DG00236500-RA	Jr1D	43896087	43908928	728	TM-CC
Jr1DG00241500-RA	Jr1D	44587721	44595258	655	RLK
Jr1DG00248200-RA	Jr1D	45307435	45320926	763	TM-CC
Jr1DG00254300-RA	Jr1D	46085908	46089620	1183	NBS>CNL
Jr1DG00255300-RA	Jr1D	46169196	46171616	806	RLK
Jr1DG00255400-RA	Jr1D	46174941	46177400	819	RLK
Jr1DG00257000-RA	Jr1D	46317445	46325413	631	RLK
Jr1DG00257400-RA	Jr1D	46348610	46352182	658	RLK
Jr1DG00260400-RA	Jr1D	46696733	46701113	450	RLK
Jr1DG00263000-RA	Jr1D	46991273	46993905	598	RLK
Jr1DG00264100-RA	Jr1D	47101249	47104781	1016	RLK
Jr1DG00266900-RA	Jr1D	47372476	47380895	552	TM-CC
Jr1DG00269600-RA	Jr1D	47711650	47714936	608	RLK
Jr1DG00284500-RA	Jr1D	49343834	49346274	601	RLK
Jr1DG00286100-RA	Jr1D	49499576	49510339	1399	TM-CC
Jr1DG00286200-RA	Jr1D	49512929	49515442	745	RLK
Jr1DG00291800-RA	Jr1D	50119775	50122553	805	RLK
Jr1DG00291900-RA	Jr1D	50130538	50132613	691	RLK
Jr1DG00299800-RA	Jr1D	50939414	50942036	364	TM-CC
Jr1DG00300800-RA	Jr1D	51074641	51079247	557	RLK
Jr1DG00301900-RA	Jr1D	51200219	51203121	851	RLK
Jr1DG00305900-RA	Jr1D	51578490	51582094	1012	RLK
Jr1SG00004300-RA	Jr1S	668426	682105	850	TM-CC
Jr1SG00005300-RA	Jr1S	792470	794962	830	RLK
Jr1SG00005800-RA	Jr1S	858503	861207	683	RLK
Jr1SG00007100-RA	Jr1S	973570	978013	715	RLK
Jr1SG00007800-RA	Jr1S	1071770	1073551	212	RLP
Jr1SG00010800-RA	Jr1S	1470601	1477318	706	RLK
Jr1SG00013000-RA	Jr1S	1817538	1821878	693	RLK
Jr1SG00013700-RA	Jr1S	1879555	1886099	618	TM-CC
Jr1SG00032200-RA	Jr1S	4548826	4555453	236	RLK
Jr1SG00032300-RA	Jr1S	4595046	4602585	234	RLK
Jr1SG00034800-RA	Jr1S	4987695	4990217	840	RLK
Jr1SG00036200-RA	Jr1S	5176848	5180083	461	RLK
Jr1SG00051200-RA	Jr1S	8086052	8088264	302	RLK
Jr1SG00053900-RA	Jr1S	8589695	8602318	1043	RLK
Jr1SG00070700-RA	Jr1S	13486456	13496645	1306	RLK
Jr1SG00072300-RA	Jr1S	14178207	14183062	494	RLK
Jr1SG00081700-RA	Jr1S	16604798	16615045	719	NBS>NL
Jr1SG00081800-RA	Jr1S	16619089	16621947	952	NBS>NL
Jr1SG00085200-RA	Jr1S	17217117	17222362	493	RLK
Jr1SG00106000-RA	Jr1S	20474696	20479270	320	TM-CC
Jr1SG00113900-RA	Jr1S	21617046	21617793	205	NBS>TX
Jr1SG00118400-RA	Jr1S	22284830	22298912	1266	RLP
Jr1SG00123800-RA	Jr1S	23074332	23077523	218	TM-CC
Jr1SG00129400-RA	Jr1S	23717844	23721452	949	RLK
Jr1SG00130300-RA	Jr1S	23822357	23824676	656	RLK
Jr1SG00131200-RA	Jr1S	23892662	23901483	793	TM-CC
Jr1SG00131700-RA	Jr1S	23975790	23983821	712	RLK
Jr1SG00135200-RA	Jr1S	24329201	24331704	694	RLK
Jr1SG00140600-RA	Jr1S	24880660	24886240	427	TM-CC
Jr1SG00141700-RA	Jr1S	25001140	25005811	756	RLK
Jr1SG00145000-RA	Jr1S	25420329	25426671	672	RLK
Jr1SG00148600-RA	Jr1S	25752038	25758970	366	RLK
Jr1SG00152500-RA	Jr1S	26283263	26287858	1058	NBS>CN
Jr1SG00153900-RA	Jr1S	26404978	26409330	677	TM-CC
Jr1SG00157400-RA	Jr1S	26784674	26786836	720	RLK
Jr1SG00159600-RA	Jr1S	26991866	26998636	524	TM-CC
Jr1SG00162500-RA	Jr1S	27255453	27259025	646	RLK
Jr1SG00172900-RA	Jr1S	28237034	28251091	1365	TM-CC
Jr1SG00177000-RA	Jr1S	28628164	28630104	646	RLK
Jr1SG00177100-RA	Jr1S	28635293	28637347	684	RLK
Jr1SG00177900-RA	Jr1S	28725534	28727449	240	TM-CC
Jr1SG00178500-RA	Jr1S	28791353	28795899	487	TM-CC
Jr1SG00183400-RA	Jr1S	29266747	29269275	485	TM-CC
Jr1SG00183600-RA	Jr1S	29271485	29292803	1531	TM-CC
Jr1SG00184300-RA	Jr1S	29375459	29379968	667	RLK
Jr2DG00004200-RA	Jr2D	453418	455723	266	RLK
Jr2DG00007000-RA	Jr2D	686309	688766	397	RLK
Jr2DG00007400-RA	Jr2D	733572	740567	650	RLK
Jr2DG00007500-RA	Jr2D	748377	753280	653	RLK
Jr2DG00013300-RA	Jr2D	1174010	1178740	665	RLK
Jr2DG00014000-RA	Jr2D	1235083	1237620	772	NBS>NL
Jr2DG00018300-RA	Jr2D	1622851	1626723	960	RLK
Jr2DG00027900-RA	Jr2D	2512588	2523934	1415	TM-CC
Jr2DG00029200-RA	Jr2D	2632326	2635239	616	RLK
Jr2DG00029600-RA	Jr2D	2671035	2689704	1417	TM-CC
Jr2DG00030600-RA	Jr2D	2747572	2753693	914	TM-CC
Jr2DG00032300-RA	Jr2D	2863402	2865656	622	RLK
Jr2DG00032800-RA	Jr2D	2912404	2915251	489	RLK
Jr2DG00047900-RA	Jr2D	4161071	4175764	1801	RLK
Jr2DG00048500-RA	Jr2D	4210738	4212773	641	RLK
Jr2DG00058300-RA	Jr2D	5087399	5088860	400	RLK
Jr2DG00058600-RA	Jr2D	5129353	5138234	1140	RLK
Jr2DG00058900-RA	Jr2D	5153637	5156218	275	RLK
Jr2DG00059500-RA	Jr2D	5180766	5183663	716	RLK
Jr2DG00066000-RA	Jr2D	5871897	5875349	642	RLK
Jr2DG00068200-RA	Jr2D	6108430	6111904	946	RLK
Jr2DG00074200-RA	Jr2D	6768031	6772140	426	RLK
Jr2DG00074700-RA	Jr2D	6811102	6838410	4631	TM-CC
Jr2DG00076100-RA	Jr2D	6999866	7002424	852	RLK
Jr2DG00076900-RA	Jr2D	7074735	7077467	910	RLK
Jr2DG00077000-RA	Jr2D	7079647	7082238	863	RLK
Jr2DG00077200-RA	Jr2D	7149787	7151661	624	RLK
Jr2DG00077300-RA	Jr2D	7162075	7164756	893	RLK
Jr2DG00077400-RA	Jr2D	7176005	7180717	968	RLK
Jr2DG00077500-RA	Jr2D	7216025	7218745	906	RLK
Jr2DG00077600-RA	Jr2D	7236731	7238875	714	RLK
Jr2DG00077800-RA	Jr2D	7249294	7251990	898	RLK
Jr2DG00077900-RA	Jr2D	7263627	7265771	714	RLK
Jr2DG00078000-RA	Jr2D	7278860	7279895	151	RLK
Jr2DG00078400-RA	Jr2D	7311923	7314615	873	RLK
Jr2DG00080200-RA	Jr2D	7477890	7481267	1125	RLK
Jr2DG00087300-RA	Jr2D	8159364	8163244	681	RLK
Jr2DG00088800-RA	Jr2D	8285054	8292742	923	RLK
Jr2DG00089900-RA	Jr2D	8422511	8424508	638	RLK
Jr2DG00094900-RA	Jr2D	8984518	8988060	1180	RLK
Jr2DG00105500-RA	Jr2D	10397200	10408551	687	RLK
Jr2DG00112900-RA	Jr2D	11439427	11459996	1265	TM-CC
Jr2DG00114300-RA	Jr2D	11720650	11727693	300	RLP
Jr2DG00114600-RA	Jr2D	11774070	11780790	324	RLK
Jr2DG00116400-RA	Jr2D	12376358	12379836	1037	RLK
Jr2DG00118900-RA	Jr2D	12856267	12859689	1140	RLK
Jr2DG00123000-RA	Jr2D	13474833	13490170	695	TM-CC
Jr2DG00123100-RA	Jr2D	13504899	13515775	1060	RLK
Jr2DG00123700-RA	Jr2D	13589919	13591529	502	TM-CC
Jr2DG00124000-RA	Jr2D	13623583	13625254	509	TM-CC
Jr2DG00134700-RA	Jr2D	15492104	15498200	918	RLK
Jr2DG00137200-RA	Jr2D	15883369	15886766	690	RLK
Jr2DG00137400-RA	Jr2D	15900972	15904740	1164	RLK
Jr2DG00141500-RA	Jr2D	16616859	16624115	640	RLK
Jr2DG00144700-RA	Jr2D	17230196	17232252	166	TM-CC
Jr2DG00151600-RA	Jr2D	18513756	18518256	1029	RLK
Jr2DG00151700-RA	Jr2D	18519995	18525852	993	RLK
Jr2DG00151800-RA	Jr2D	18561576	18571549	1286	RLK
Jr2DG00157300-RA	Jr2D	19636779	19651194	790	TM-CC
Jr2DG00157400-RA	Jr2D	19672975	19681123	793	RLK
Jr2DG00158500-RA	Jr2D	19984348	19989490	744	RLK
Jr2DG00168300-RA	Jr2D	22636775	22640915	1005	RLK
Jr2DG00168600-RA	Jr2D	22712257	22721203	575	RLK
Jr2DG00168800-RA	Jr2D	22736747	22740166	1009	RLK
Jr2DG00169800-RA	Jr2D	22884609	22887887	984	RLK
Jr2DG00179100-RA	Jr2D	26359283	26361301	333	TM-CC
Jr2DG00180000-RA	Jr2D	26823756	26827616	570	RLK
Jr2DG00190600-RA	Jr2D	30253325	30268787	537	RLP
Jr2DG00190700-RA	Jr2D	30284365	30292506	485	TM-CC
Jr2DG00197900-RA	Jr2D	32622011	32624092	514	RLK
Jr2DG00200600-RA	Jr2D	33356258	33367856	1597	RLP
Jr2DG00208400-RA	Jr2D	35425791	35436203	1306	RLK
Jr2DG00216100-RA	Jr2D	36791475	36794758	1061	RLK
Jr2DG00216200-RA	Jr2D	36809300	36811702	326	RLK
Jr2DG00223100-RA	Jr2D	37928502	37933814	690	RLK
Jr2DG00224000-RA	Jr2D	38090951	38094552	775	RLK
Jr2DG00227800-RA	Jr2D	38754717	38757562	679	RLK
Jr2DG00234300-RA	Jr2D	39655760	39659438	743	RLP
Jr2DG00237500-RA	Jr2D	40092489	40094627	712	RLK
Jr2DG00238400-RA	Jr2D	40213761	40215934	486	TM-CC
Jr2DG00238700-RA	Jr2D	40248883	40252885	413	RLK
Jr2DG00254100-RA	Jr2D	42377076	42381929	836	RLP
Jr2DG00254200-RA	Jr2D	42388242	42391970	888	RLP
Jr2DG00254700-RA	Jr2D	42431024	42436430	967	TM-CC
Jr2DG00255600-RA	Jr2D	42526319	42529529	905	RLK
Jr2DG00256400-RA	Jr2D	42573237	42583511	1352	TM-CC
Jr2DG00261800-RA	Jr2D	43405714	43408563	949	RLP
Jr2DG00261900-RA	Jr2D	43415188	43418118	976	RLP
Jr2DG00263300-RA	Jr2D	43598254	43609409	1562	NBS>CNL
Jr2SG00000800-RA	Jr2S	84361	89055	378	RLK
Jr2SG00005200-RA	Jr2S	475142	477668	388	RLK
Jr2SG00009100-RA	Jr2S	755753	757918	426	RLK
Jr2SG00012400-RA	Jr2S	1028277	1032323	896	RLK
Jr2SG00020800-RA	Jr2S	1698880	1701458	611	RLK
Jr2SG00022800-RA	Jr2S	1868468	1873061	644	TM-CC
Jr2SG00028400-RA	Jr2S	2325904	2329243	729	RLK
Jr2SG00033900-RA	Jr2S	2757063	2762305	765	RLK
Jr2SG00034100-RA	Jr2S	2766450	2768492	680	RLK
Jr2SG00040300-RA	Jr2S	3387415	3391724	382	RLK
Jr2SG00041800-RA	Jr2S	3480538	3484770	687	RLK
Jr2SG00041900-RA	Jr2S	3486020	3490362	526	RLK
Jr2SG00049800-RA	Jr2S	4292494	4297445	421	RLK
Jr2SG00051500-RA	Jr2S	4499083	4502025	881	RLK
Jr2SG00051800-RA	Jr2S	4520708	4527729	747	RLK
Jr2SG00052100-RA	Jr2S	4547046	4567158	1145	RLK
Jr2SG00052900-RA	Jr2S	4678974	4681664	896	RLK
Jr2SG00054500-RA	Jr2S	4852260	4852805	181	RLK
Jr2SG00057900-RA	Jr2S	5138435	5148962	1183	TM-CC
Jr2SG00060600-RA	Jr2S	5346883	5350447	679	RLK
Jr2SG00062400-RA	Jr2S	5523348	5529330	714	RLK
Jr2SG00063900-RA	Jr2S	5678998	5682882	1162	RLK
Jr2SG00064500-RA	Jr2S	5734088	5736248	256	TM-CC
Jr2SG00072100-RA	Jr2S	6548808	6553396	354	RLK
Jr2SG00072500-RA	Jr2S	6631960	6636785	361	RLK
Jr2SG00074200-RA	Jr2S	6934611	6939887	629	RLK
Jr2SG00076200-RA	Jr2S	7146399	7155489	473	RLK
Jr2SG00082200-RA	Jr2S	7776589	7779663	1024	RLP
Jr2SG00098300-RA	Jr2S	10006044	10018999	621	RLK
Jr2SG00101000-RA	Jr2S	10660562	10666219	901	RLK
Jr2SG00103000-RA	Jr2S	11064366	11065958	530	TM-CC
Jr2SG00105200-RA	Jr2S	11498312	11505549	478	TM-CC
Jr2SG00106900-RA	Jr2S	11853998	11866674	404	RLK
Jr2SG00111000-RA	Jr2S	12912010	12914861	674	RLK
Jr2SG00111500-RA	Jr2S	12986226	12990421	842	TM-CC
Jr2SG00112600-RA	Jr2S	13260728	13265304	1051	RLK
Jr2SG00112700-RA	Jr2S	13318407	13324369	848	RLK
Jr2SG00112900-RA	Jr2S	13372157	13376269	816	RLK
Jr2SG00113200-RA	Jr2S	13456905	13461188	1051	RLK
Jr2SG00113400-RA	Jr2S	13493360	13502215	938	RLK
Jr2SG00115500-RA	Jr2S	14070016	14082751	295	TM-CC
Jr2SG00115700-RA	Jr2S	14111420	14120638	734	RLK
Jr2SG00123100-RA	Jr2S	16447131	16451504	753	TM-CC
Jr2SG00129400-RA	Jr2S	18829315	18836918	477	RLK
Jr2SG00130600-RA	Jr2S	19367727	19380421	964	RLK
Jr2SG00141100-RA	Jr2S	23592940	23595162	616	RLK
Jr2SG00146300-RA	Jr2S	25381836	25402744	1586	TM-CC
Jr2SG00159100-RA	Jr2S	30286417	30291491	1073	RLK
Jr2SG00159200-RA	Jr2S	30299233	30303087	682	RLK
Jr2SG00159400-RA	Jr2S	30332585	30339614	667	RLK
Jr2SG00159500-RA	Jr2S	30373605	30376027	722	RLK
Jr2SG00159600-RA	Jr2S	30376053	30378413	441	RLP
Jr2SG00160100-RA	Jr2S	30499686	30505705	1153	RLK
Jr2SG00161000-RA	Jr2S	30665660	30668960	1004	RLK
Jr2SG00161600-RA	Jr2S	30749255	30752010	725	RLK
Jr2SG00167400-RA	Jr2S	31855072	31859457	534	RLK
Jr2SG00168000-RA	Jr2S	31965542	31967269	511	TM-CC
Jr2SG00171200-RA	Jr2S	32731344	32734358	642	RLK
Jr2SG00172500-RA	Jr2S	33094382	33095743	453	RLK
Jr2SG00178300-RA	Jr2S	34015530	34020239	498	RLK
Jr2SG00178600-RA	Jr2S	34046972	34049764	814	RLP
Jr2SG00191200-RA	Jr2S	36010550	36014409	701	RLP
Jr2SG00191600-RA	Jr2S	36050036	36055260	924	TM-CC
Jr2SG00193200-RA	Jr2S	36205561	36212891	534	RLK
Jr2SG00195400-RA	Jr2S	36566692	36578527	565	RLP
Jr3DG00003900-RA	Jr3D	516226	520659	791	TM-CC
Jr3DG00004400-RA	Jr3D	554215	558855	890	RLK
Jr3DG00007600-RA	Jr3D	756215	758133	352	RLK
Jr3DG00011000-RA	Jr3D	1043590	1048446	774	RLK
Jr3DG00025200-RA	Jr3D	2259440	2265177	932	RLK
Jr3DG00027000-RA	Jr3D	2400980	2409906	795	TM-CC
Jr3DG00027900-RA	Jr3D	2525147	2527067	392	RLK
Jr3DG00035800-RA	Jr3D	3313489	3315620	640	RLK
Jr3DG00037100-RA	Jr3D	3410721	3419690	641	RLK
Jr3DG00044400-RA	Jr3D	4006326	4008253	484	RLK
Jr3DG00055500-RA	Jr3D	4956098	4961109	924	TM-CC
Jr3DG00057000-RA	Jr3D	5060915	5072325	899	TM-CC
Jr3DG00057200-RA	Jr3D	5084444	5088683	454	RLK
Jr3DG00057900-RA	Jr3D	5147925	5152387	900	RLK
Jr3DG00062800-RA	Jr3D	5624958	5625582	104	RLP
Jr3DG00063000-RA	Jr3D	5636445	5639955	714	RLK
Jr3DG00084600-RA	Jr3D	7561173	7565739	702	RLK
Jr3DG00090600-RA	Jr3D	8169829	8173000	344	RLK
Jr3DG00100800-RA	Jr3D	9287942	9292277	724	RLK
Jr3DG00106300-RA	Jr3D	9925108	9929587	661	RLK
Jr3DG00107600-RA	Jr3D	10093587	10096733	459	RLK
Jr3DG00122200-RA	Jr3D	12119727	12123344	801	RLK
Jr3DG00124600-RA	Jr3D	12588671	12591758	740	RLK
Jr3DG00128900-RA	Jr3D	13453229	13459425	1420	NBS>OTHER
Jr3DG00129000-RA	Jr3D	13488644	13489216	190	NBS>TX
Jr3DG00129200-RA	Jr3D	13555079	13560280	1376	NBS>TNL
Jr3DG00129400-RA	Jr3D	13610287	13610700	137	NBS>TX
Jr3DG00129500-RA	Jr3D	13618567	13627061	1496	NBS>TNL
Jr3DG00129900-RA	Jr3D	13740729	13742543	604	RLK
Jr3DG00130600-RA	Jr3D	13952168	13954822	764	TM-CC
Jr3DG00131900-RA	Jr3D	14308005	14324541	787	RLP
Jr3DG00132200-RA	Jr3D	14386661	14392543	777	TM-CC
Jr3DG00136000-RA	Jr3D	15431204	15434382	622	RLK
Jr3DG00143900-RA	Jr3D	17810486	17813893	1094	RLK
Jr3DG00151600-RA	Jr3D	20413530	20417401	1017	RLK
Jr3DG00152400-RA	Jr3D	20718266	20726074	657	RLK
Jr3DG00165100-RA	Jr3D	23783198	23789333	930	RLK
Jr3DG00167500-RA	Jr3D	24434361	24447086	1252	TM-CC
Jr3DG00174600-RA	Jr3D	25723630	25728022	616	RLK
Jr3DG00175900-RA	Jr3D	26046615	26050215	591	RLK
Jr3DG00178600-RA	Jr3D	26633335	26636982	919	RLK
Jr3DG00185800-RA	Jr3D	28870456	28873827	1123	NBS>CNL
Jr3DG00190500-RA	Jr3D	30017100	30021061	1136	RLK
Jr3DG00196000-RA	Jr3D	30922736	30926146	1136	RLP
Jr3DG00206300-RA	Jr3D	33239547	33242141	589	TM-CC
Jr3DG00211400-RA	Jr3D	34051543	34056799	856	RLK
Jr3DG00223300-RA	Jr3D	35830331	35833564	675	RLK
Jr3DG00223900-RA	Jr3D	35875697	35878945	641	RLK
Jr3DG00224000-RA	Jr3D	35880629	35883864	300	RLK
Jr3DG00224500-RA	Jr3D	35929852	35933372	434	RLK
Jr3DG00224700-RA	Jr3D	35957545	35960421	717	RLK
Jr3DG00236200-RA	Jr3D	37549847	37581494	2129	TM-CC
Jr3DG00237800-RA	Jr3D	37806794	37810674	636	RLK
Jr3DG00238300-RA	Jr3D	37886373	37888807	219	RLP
Jr3DG00238700-RA	Jr3D	37930187	37934020	722	RLK
Jr3DG00239800-RA	Jr3D	38101821	38102465	214	RLP
Jr3DG00242000-RA	Jr3D	38264417	38266903	749	RLK
Jr3SG00002900-RA	Jr3S	462187	464300	390	RLK
Jr3SG00004400-RA	Jr3S	583540	586356	740	RLP
Jr3SG00007400-RA	Jr3S	948227	951852	635	RLK
Jr3SG00008800-RA	Jr3S	1141961	1158513	719	TM-CC
Jr3SG00012900-RA	Jr3S	1691607	1697657	564	RLK
Jr3SG00013000-RA	Jr3S	1699564	1703105	357	RLK
Jr3SG00020300-RA	Jr3S	2635331	2637929	408	RLK
Jr3SG00020400-RA	Jr3S	2640395	2644202	654	RLK
Jr3SG00032000-RA	Jr3S	4112132	4116234	1067	TM-CC
Jr3SG00033200-RA	Jr3S	4304554	4306920	421	RLP
Jr3SG00033300-RA	Jr3S	4314230	4317342	422	RLP
Jr3SG00036100-RA	Jr3S	4690953	4696172	405	RLK
Jr3SG00051400-RA	Jr3S	6810812	6819545	678	RLK
Jr3SG00051700-RA	Jr3S	6850569	6854033	843	RLK
Jr3SG00055800-RA	Jr3S	7666891	7672032	309	RLK
Jr3SG00064200-RA	Jr3S	9458795	9461197	800	RLK
Jr3SG00065700-RA	Jr3S	9851379	9855197	937	RLK
Jr3SG00069600-RA	Jr3S	11286375	11291773	776	TM-CC
Jr3SG00070600-RA	Jr3S	11526063	11529310	636	TM-CC
Jr3SG00081700-RA	Jr3S	15263417	15274880	1120	TM-CC
Jr3SG00087800-RA	Jr3S	17332253	17338372	696	RLK
Jr3SG00088900-RA	Jr3S	17534254	17540129	524	RLK
Jr3SG00095300-RA	Jr3S	18956075	18958219	714	RLK
Jr3SG00099500-RA	Jr3S	19515025	19518064	762	RLK
Jr3SG00111500-RA	Jr3S	21390736	21394155	623	RLK
Jr3SG00112300-RA	Jr3S	21544976	21550257	652	RLK
Jr3SG00115300-RA	Jr3S	21859640	21862388	715	RLK
Jr3SG00116300-RA	Jr3S	21946844	21948986	204	TM-CC
Jr3SG00121500-RA	Jr3S	22740924	22742586	398	RLK
Jr3SG00125600-RA	Jr3S	23150322	23153474	701	RLK
Jr3SG00138700-RA	Jr3S	24554342	24557302	731	RLK
Jr3SG00138800-RA	Jr3S	24558600	24562777	855	RLK
Jr3SG00141800-RA	Jr3S	24924595	24928786	785	RLP
Jr3SG00143800-RA	Jr3S	25138497	25139977	451	RLP
Jr3SG00144500-RA	Jr3S	25177678	25181713	474	RLK
Jr3SG00144900-RA	Jr3S	25203118	25215391	1348	RLK
Jr3SG00152100-RA	Jr3S	26122249	26124150	514	RLK
Jr3SG00156300-RA	Jr3S	26506132	26514962	615	RLK
Jr3SG00160000-RA	Jr3S	26945910	26952070	756	TM-CC
Jr3SG00161700-RA	Jr3S	27107402	27109510	398	RLK
Jr3SG00161800-RA	Jr3S	27120763	27122936	420	RLK
Jr3SG00163000-RA	Jr3S	27245163	27248427	931	RLK
Jr3SG00169400-RA	Jr3S	27739663	27743162	765	RLK
Jr3SG00171000-RA	Jr3S	27910517	27916382	439	RLK
Jr3SG00173200-RA	Jr3S	28089148	28093520	990	RLK
Jr4DG00001800-RA	Jr4D	274331	283206	940	RLK
Jr4DG00004200-RA	Jr4D	481296	486876	493	RLK
Jr4DG00011400-RA	Jr4D	1205647	1212199	321	TM-CC
Jr4DG00013000-RA	Jr4D	1398366	1400293	609	RLK
Jr4DG00013200-RA	Jr4D	1408999	1415518	444	TM-CC
Jr4DG00015700-RA	Jr4D	1633816	1638861	442	RLK
Jr4DG00035500-RA	Jr4D	3625049	3635471	510	RLK
Jr4DG00040600-RA	Jr4D	4199480	4202798	981	RLK
Jr4DG00041000-RA	Jr4D	4271318	4274676	888	RLK
Jr4DG00043500-RA	Jr4D	4662405	4664929	738	TM-CC
Jr4DG00043600-RA	Jr4D	4679170	4690073	928	RLK
Jr4DG00046100-RA	Jr4D	5314513	5319839	987	RLP
Jr4DG00052600-RA	Jr4D	6740944	6744354	491	TM-CC
Jr4DG00058700-RA	Jr4D	7823220	7826766	898	TM-CC
Jr4DG00061000-RA	Jr4D	8249282	8252701	1139	RLK
Jr4DG00067300-RA	Jr4D	9406768	9409864	443	RLK
Jr4DG00074000-RA	Jr4D	11171288	11188724	462	RLK
Jr4DG00074400-RA	Jr4D	11498873	11506216	651	RLK
Jr4DG00074600-RA	Jr4D	11743271	11747737	596	RLK
Jr4DG00078400-RA	Jr4D	12863667	12867462	1019	RLK
Jr4DG00078500-RA	Jr4D	12881915	12908510	1316	TM-CC
Jr4DG00084200-RA	Jr4D	14639569	14649877	641	RLK
Jr4DG00084600-RA	Jr4D	14699490	14703749	416	RLK
Jr4DG00097000-RA	Jr4D	19212658	19213539	293	RLP
Jr4DG00111400-RA	Jr4D	22216299	22229985	1569	TM-CC
Jr4DG00128300-RA	Jr4D	24679282	24685487	749	RLK
Jr4DG00133900-RA	Jr4D	25396126	25402111	1001	TM-CC
Jr4DG00137400-RA	Jr4D	25811124	25816352	982	TM-CC
Jr4DG00138000-RA	Jr4D	25876296	25878257	653	RLK
Jr4DG00138200-RA	Jr4D	25884468	25891118	566	TM-CC
Jr4DG00138700-RA	Jr4D	25948353	25954397	1294	TM-CC
Jr4DG00142600-RA	Jr4D	26330793	26336387	903	RLK
Jr4DG00143500-RA	Jr4D	26420922	26423814	768	NBS>NL
Jr4DG00143900-RA	Jr4D	26462738	26466800	1293	NBS>NL
Jr4DG00144000-RA	Jr4D	26486443	26489583	983	NBS>NL
Jr4DG00150500-RA	Jr4D	27155140	27159644	433	RLK
Jr4DG00152800-RA	Jr4D	27363384	27367357	984	RLK
Jr4DG00156800-RA	Jr4D	27932655	27936028	1004	RLK
Jr4DG00158500-RA	Jr4D	28119672	28122429	318	TM-CC
Jr4DG00167400-RA	Jr4D	29188802	29191439	631	RLP
Jr4DG00184400-RA	Jr4D	31157303	31159682	358	RLK
Jr4DG00188000-RA	Jr4D	31567542	31583502	1234	RLK
Jr4DG00196700-RA	Jr4D	32615428	32618162	427	RLK
Jr4DG00199400-RA	Jr4D	32900859	32904425	956	RLK
Jr4DG00203300-RA	Jr4D	33260011	33264447	600	RLK
Jr4DG00205600-RA	Jr4D	33543567	33546081	642	RLK
Jr4DG00216300-RA	Jr4D	34661928	34666007	703	RLP
Jr4DG00217200-RA	Jr4D	34742062	34745164	622	RLK
Jr4DG00219800-RA	Jr4D	35010641	35013755	454	RLK
Jr4DG00226200-RA	Jr4D	35577600	35579936	778	RLK
Jr4DG00226300-RA	Jr4D	35581276	35584773	874	RLK
Jr4SG00004100-RA	Jr4S	503314	506734	916	RLK
Jr4SG00010200-RA	Jr4S	1085033	1088128	620	RLK
Jr4SG00010600-RA	Jr4S	1114262	1119004	685	RLP
Jr4SG00011700-RA	Jr4S	1204526	1207012	571	RLK
Jr4SG00012200-RA	Jr4S	1231913	1242842	941	TM-CC
Jr4SG00019300-RA	Jr4S	1823915	1825406	452	RLK
Jr4SG00019400-RA	Jr4S	1828596	1830088	449	RLK
Jr4SG00021300-RA	Jr4S	1985883	1989967	796	RLK
Jr4SG00021400-RA	Jr4S	1992292	1996270	717	RLK
Jr4SG00026500-RA	Jr4S	2520389	2524197	973	RLK
Jr4SG00027200-RA	Jr4S	2599264	2602307	945	RLK
Jr4SG00028600-RA	Jr4S	2722880	2726438	420	RLK
Jr4SG00041100-RA	Jr4S	4051751	4053430	359	RLK
Jr4SG00053400-RA	Jr4S	5410968	5414817	779	TM-CC
Jr4SG00055200-RA	Jr4S	5573811	5592343	950	RLK
Jr4SG00058800-RA	Jr4S	5944007	5956319	911	TM-CC
Jr4SG00059900-RA	Jr4S	6054375	6056010	244	TM-CC
Jr4SG00072800-RA	Jr4S	7569568	7572919	317	RLK
Jr4SG00073600-RA	Jr4S	7621420	7622449	295	NBS>NBS
Jr4SG00077700-RA	Jr4S	8174545	8181177	560	TM-CC
Jr4SG00077900-RA	Jr4S	8205188	8206472	274	RLK
Jr4SG00088900-RA	Jr4S	9650630	9656444	767	RLK
Jr4SG00135400-RA	Jr4S	24389890	24393811	902	TM-CC
Jr4SG00138500-RA	Jr4S	24905269	24906819	516	NBS>NL
Jr4SG00138800-RA	Jr4S	24933140	24939940	793	NBS>CNL
Jr4SG00143900-RA	Jr4S	25843286	25846604	737	TM-CC
Jr4SG00145700-RA	Jr4S	26220687	26224220	931	RLK
Jr4SG00147600-RA	Jr4S	26530867	26533266	687	RLK
Jr4SG00147700-RA	Jr4S	26579287	26581692	801	RLK
Jr4SG00148100-RA	Jr4S	26702326	26721818	836	RLK
Jr4SG00148300-RA	Jr4S	26777797	26780202	801	RLK
Jr4SG00148400-RA	Jr4S	26824128	26826542	679	RLK
Jr4SG00152600-RA	Jr4S	27419560	27420987	475	TM-CC
Jr4SG00161000-RA	Jr4S	28370730	28374433	592	RLK
Jr4SG00161100-RA	Jr4S	28379635	28381178	369	RLK
Jr4SG00161300-RA	Jr4S	28402341	28405813	832	RLK
Jr4SG00161400-RA	Jr4S	28411482	28414357	675	RLK
Jr4SG00163200-RA	Jr4S	28614373	28618339	450	RLK
Jr4SG00164400-RA	Jr4S	28754652	28759313	400	TM-CC
Jr4SG00164500-RA	Jr4S	28760401	28765028	384	TM-CC
Jr4SG00164600-RA	Jr4S	28767792	28769588	461	RLK
Jr5DG00002700-RA	Jr5D	284068	292188	1019	TM-CC
Jr5DG00004800-RA	Jr5D	517377	519302	398	RLK
Jr5DG00006200-RA	Jr5D	647609	650294	677	RLK
Jr5DG00019000-RA	Jr5D	1764867	1766735	622	RLP
Jr5DG00022400-RA	Jr5D	2066862	2068634	433	RLP
Jr5DG00027300-RA	Jr5D	2554268	2556340	690	RLK
Jr5DG00030400-RA	Jr5D	2817755	2820185	362	TM-CC
Jr5DG00031800-RA	Jr5D	2951171	2954535	880	RLK
Jr5DG00033200-RA	Jr5D	3117925	3127127	1198	TM-CC
Jr5DG00033400-RA	Jr5D	3141418	3143694	758	RLK
Jr5DG00034700-RA	Jr5D	3271187	3275250	886	RLK
Jr5DG00038200-RA	Jr5D	3654814	3665594	1481	TM-CC
Jr5DG00042000-RA	Jr5D	4007089	4008789	566	TM-CC
Jr5DG00048400-RA	Jr5D	4738682	4743162	571	TM-CC
Jr5DG00051200-RA	Jr5D	4985524	4986379	192	NBS>TX
Jr5DG00051300-RA	Jr5D	4989350	4990091	206	NBS>TX
Jr5DG00053100-RA	Jr5D	5152515	5158755	260	RLK
Jr5DG00059600-RA	Jr5D	5788063	5791196	833	RLK
Jr5DG00059700-RA	Jr5D	5795965	5796723	252	RLK
Jr5DG00064100-RA	Jr5D	6226322	6234396	481	TM-CC
Jr5DG00066000-RA	Jr5D	6465433	6471893	731	RLK
Jr5DG00066200-RA	Jr5D	6482859	6485149	500	RLK
Jr5DG00066300-RA	Jr5D	6490871	6493345	705	RLK
Jr5DG00066800-RA	Jr5D	6527751	6533423	549	RLK
Jr5DG00067300-RA	Jr5D	6555444	6556769	441	RLP
Jr5DG00077600-RA	Jr5D	7658408	7663266	662	RLK
Jr5DG00077700-RA	Jr5D	7663964	7667613	662	RLK
Jr5DG00077800-RA	Jr5D	7673858	7679441	732	RLK
Jr5DG00078000-RA	Jr5D	7698731	7702844	662	RLK
Jr5DG00078300-RA	Jr5D	7727932	7731445	515	TM-CC
Jr5DG00084000-RA	Jr5D	8367826	8371206	439	RLK
Jr5DG00088900-RA	Jr5D	8752984	8758644	644	RLK
Jr5DG00096500-RA	Jr5D	9364619	9367201	576	TM-CC
Jr5DG00110600-RA	Jr5D	11073796	11076900	839	RLP
Jr5DG00110700-RA	Jr5D	11093787	11096889	802	RLP
Jr5DG00110800-RA	Jr5D	11106180	11118302	464	RLK
Jr5DG00111700-RA	Jr5D	11229186	11233820	549	TM-CC
Jr5DG00111800-RA	Jr5D	11253952	11255839	488	TM-CC
Jr5DG00112600-RA	Jr5D	11377000	11378355	451	NBS>CN
Jr5DG00123400-RA	Jr5D	13121796	13129104	292	RLP
Jr5DG00123700-RA	Jr5D	13155766	13164606	707	RLK
Jr5DG00124000-RA	Jr5D	13197185	13209327	1046	RLK
Jr5DG00124100-RA	Jr5D	13213553	13234226	1137	RLK
Jr5DG00124200-RA	Jr5D	13270957	13283026	1019	RLK
Jr5DG00124500-RA	Jr5D	13359541	13362131	219	RLK
Jr5DG00124600-RA	Jr5D	13401018	13404979	460	RLK
Jr5DG00124700-RA	Jr5D	13419769	13424069	293	RLP
Jr5DG00125400-RA	Jr5D	13487560	13504397	1064	RLK
Jr5DG00129500-RA	Jr5D	14174377	14178052	987	RLK
Jr5DG00130500-RA	Jr5D	14421309	14425623	964	RLK
Jr5DG00131000-RA	Jr5D	14484967	14509937	1162	RLK
Jr5DG00132800-RA	Jr5D	15563862	15565571	532	RLK
Jr5DG00135400-RA	Jr5D	16355881	16375276	842	RLK
Jr5DG00135800-RA	Jr5D	16483144	16493681	714	RLK
Jr5DG00138200-RA	Jr5D	17057685	17060870	836	RLK
Jr5DG00139900-RA	Jr5D	17490060	17493224	838	RLK
Jr5DG00140600-RA	Jr5D	17685746	17692081	723	RLK
Jr5DG00141500-RA	Jr5D	17931239	17936823	681	RLK
Jr5DG00141600-RA	Jr5D	17942696	17953118	458	RLK
Jr5DG00141700-RA	Jr5D	17974218	17980848	651	RLK
Jr5DG00141800-RA	Jr5D	18088302	18100203	1493	RLK
Jr5DG00146200-RA	Jr5D	19079285	19085267	344	TM-CC
Jr5DG00147700-RA	Jr5D	19466724	19468448	379	RLK
Jr5DG00151200-RA	Jr5D	20284873	20288996	434	RLP
Jr5DG00158800-RA	Jr5D	23601968	23614281	646	RLK
Jr5DG00171800-RA	Jr5D	27222518	27230127	881	RLK
Jr5DG00174100-RA	Jr5D	27694679	27695803	374	RLP
Jr5DG00174500-RA	Jr5D	27747841	27749381	170	RLK
Jr5DG00174600-RA	Jr5D	27753645	27757308	349	RLP
Jr5DG00174900-RA	Jr5D	27766365	27776311	895	RLK
Jr5DG00175000-RA	Jr5D	27779104	27781669	522	RLK
Jr5DG00175200-RA	Jr5D	27810893	27813996	376	RLP
Jr5DG00175600-RA	Jr5D	27874878	27877638	321	RLP
Jr5DG00178200-RA	Jr5D	28327882	28335071	416	RLK
Jr5DG00178300-RA	Jr5D	28338364	28344309	382	RLP
Jr5DG00178700-RA	Jr5D	28370880	28385058	897	RLP
Jr5DG00186800-RA	Jr5D	29917616	29919709	697	RLK
Jr5DG00192800-RA	Jr5D	30845647	30851034	660	TM-CC
Jr5DG00196700-RA	Jr5D	31479207	31482987	335	TM-CC
Jr5DG00199800-RA	Jr5D	31962671	31982071	731	TM-CC
Jr5DG00202900-RA	Jr5D	32422181	32428913	1267	RLK
Jr5DG00206600-RA	Jr5D	32924712	32926816	314	RLK
Jr5SG00003900-RA	Jr5S	363065	365683	680	RLK
Jr5SG00012200-RA	Jr5S	1081806	1092356	989	TM-CC
Jr5SG00016000-RA	Jr5S	1433865	1437312	756	RLK
Jr5SG00024400-RA	Jr5S	2270515	2272497	660	RLK
Jr5SG00026100-RA	Jr5S	2416027	2421747	686	RLK
Jr5SG00027300-RA	Jr5S	2503941	2507572	584	TM-CC
Jr5SG00027700-RA	Jr5S	2524039	2527970	657	RLK
Jr5SG00028200-RA	Jr5S	2591557	2595156	890	RLK
Jr5SG00030800-RA	Jr5S	2834445	2837324	959	RLK
Jr5SG00033500-RA	Jr5S	3110694	3116102	555	TM-CC
Jr5SG00036200-RA	Jr5S	3392877	3396914	424	TM-CC
Jr5SG00039000-RA	Jr5S	3660320	3670715	609	RLK
Jr5SG00043200-RA	Jr5S	4085204	4089771	438	NBS>OTHER
Jr5SG00043300-RA	Jr5S	4135619	4136415	216	NBS>TX
Jr5SG00046500-RA	Jr5S	4422903	4424987	694	RLK
Jr5SG00048200-RA	Jr5S	4613443	4626932	639	RLP
Jr5SG00049600-RA	Jr5S	4734272	4738973	868	RLK
Jr5SG00057900-RA	Jr5S	5539002	5546694	796	RLK
Jr5SG00058300-RA	Jr5S	5564096	5570503	541	RLK
Jr5SG00058400-RA	Jr5S	5582331	5583758	475	RLK
Jr5SG00058800-RA	Jr5S	5635723	5648287	953	RLK
Jr5SG00066300-RA	Jr5S	6654869	6657890	370	RLK
Jr5SG00066500-RA	Jr5S	6688331	6696643	643	RLP
Jr5SG00070000-RA	Jr5S	7038678	7042908	550	RLK
Jr5SG00072200-RA	Jr5S	7254399	7255634	411	TM-CC
Jr5SG00072900-RA	Jr5S	7339683	7347881	573	RLK
Jr5SG00073000-RA	Jr5S	7366846	7372806	721	RLK
Jr5SG00085200-RA	Jr5S	8977067	9015245	1694	RLP
Jr5SG00088900-RA	Jr5S	9567406	9569153	473	RLP
Jr5SG00089300-RA	Jr5S	9610172	9617892	462	RLK
Jr5SG00095100-RA	Jr5S	10393528	10397154	1159	RLK
Jr5SG00095200-RA	Jr5S	10405377	10409000	1077	RLK
Jr5SG00098300-RA	Jr5S	10722853	10726411	250	NBS>NBS
Jr5SG00098500-RA	Jr5S	10771137	10773308	723	NBS>CNL
Jr5SG00098800-RA	Jr5S	10783130	10785398	666	NBS>CNL
Jr5SG00099600-RA	Jr5S	11086014	11087583	489	NBS>CN
Jr5SG00103700-RA	Jr5S	12027039	12040683	950	RLK
Jr5SG00104100-RA	Jr5S	12069444	12082435	612	RLP
Jr5SG00104200-RA	Jr5S	12130133	12140505	1039	RLK
Jr5SG00112600-RA	Jr5S	14859030	14862963	921	RLK
Jr5SG00118100-RA	Jr5S	16463530	16466281	705	NBS>TNL
Jr5SG00122200-RA	Jr5S	17446276	17450231	861	RLK
Jr5SG00122300-RA	Jr5S	17473813	17477146	400	NBS>CN
Jr5SG00122800-RA	Jr5S	17551689	17556184	900	RLK
Jr5SG00123200-RA	Jr5S	17803948	17807235	830	RLK
Jr5SG00129700-RA	Jr5S	19984439	19994469	311	TM-CC
Jr5SG00130200-RA	Jr5S	20115699	20123454	698	RLK
Jr5SG00153000-RA	Jr5S	27069210	27079006	948	RLK
Jr5SG00162600-RA	Jr5S	29149563	29151617	684	RLK
Jr5SG00171200-RA	Jr5S	30636329	30641059	432	TM-CC
Jr5SG00174800-RA	Jr5S	31431174	31433575	438	RLK
Jr5SG00175600-RA	Jr5S	31605242	31609323	849	RLK
Jr5SG00176500-RA	Jr5S	31672057	31674376	615	RLK
Jr6DG00008400-RA	Jr6D	1210545	1214984	785	RLK
Jr6DG00013900-RA	Jr6D	1831864	1833569	498	TM-CC
Jr6DG00020700-RA	Jr6D	2712263	2716387	1080	RLK
Jr6DG00021400-RA	Jr6D	2822418	2825354	978	RLP
Jr6DG00023200-RA	Jr6D	3080153	3081689	318	NBS>NBS
Jr6DG00028200-RA	Jr6D	3765908	3768621	628	RLK
Jr6DG00031400-RA	Jr6D	4220533	4224118	623	TM-CC
Jr6DG00033300-RA	Jr6D	4453568	4455118	516	TM-CC
Jr6DG00035400-RA	Jr6D	4864602	4880716	616	RLK
Jr6DG00047600-RA	Jr6D	8177109	8180999	1104	RLK
Jr6DG00067000-RA	Jr6D	12607244	12623602	673	RLK
Jr6DG00067200-RA	Jr6D	12717468	12746357	700	RLK
Jr6DG00068000-RA	Jr6D	12932826	12934699	452	NBS>NL
Jr6DG00071400-RA	Jr6D	14561243	14562837	209	TM-CC
Jr6DG00073500-RA	Jr6D	15377001	15383300	202	TM-CC
Jr6DG00078800-RA	Jr6D	17508956	17513161	290	RLK
Jr6DG00078900-RA	Jr6D	17520231	17532960	1417	NBS>CNL
Jr6DG00086700-RA	Jr6D	21377450	21386355	797	TM-CC
Jr6DG00087800-RA	Jr6D	21699265	21702659	654	TM-CC
Jr6DG00108800-RA	Jr6D	26750829	26751812	111	RLK
Jr6DG00109500-RA	Jr6D	26985944	26997915	307	TM-CC
Jr6DG00113800-RA	Jr6D	27605807	27618528	534	RLK
Jr6DG00121500-RA	Jr6D	28890061	28896042	690	RLK
Jr6DG00128700-RA	Jr6D	29718821	29721423	318	RLK
Jr6DG00131500-RA	Jr6D	30072024	30076858	766	RLK
Jr6DG00136300-RA	Jr6D	30705346	30706515	389	TM-CC
Jr6DG00138700-RA	Jr6D	30971251	30974250	999	NBS>TX
Jr6DG00143200-RA	Jr6D	31430344	31435105	657	RLK
Jr6DG00144300-RA	Jr6D	31559879	31565568	774	TM-CC
Jr6DG00148800-RA	Jr6D	32069198	32071204	668	RLK
Jr6DG00151200-RA	Jr6D	32327876	32330353	677	RLK
Jr6DG00153700-RA	Jr6D	32592152	32595963	602	RLK
Jr6DG00154100-RA	Jr6D	32627259	32628233	324	RLK
Jr6DG00158600-RA	Jr6D	33258201	33262804	202	TM-CC
Jr6DG00159200-RA	Jr6D	33321101	33323234	379	RLK
Jr6DG00169100-RA	Jr6D	34220991	34230080	1918	TM-CC
Jr6DG00173000-RA	Jr6D	34605421	34608576	1051	RLK
Jr6DG00175600-RA	Jr6D	34876841	34877515	182	NBS>TX
Jr6DG00179200-RA	Jr6D	35193658	35198855	657	RLK
Jr6DG00180100-RA	Jr6D	35269585	35271844	363	RLK
Jr6DG00180200-RA	Jr6D	35295861	35299214	329	RLK
Jr6DG00182700-RA	Jr6D	35653943	35657509	431	RLK
Jr6DG00183800-RA	Jr6D	35726747	35729722	991	NBS>NL
Jr6DG00184500-RA	Jr6D	35811040	35816292	1121	TM-CC
Jr6DG00190400-RA	Jr6D	36254195	36258591	534	RLK
Jr6DG00192600-RA	Jr6D	36494819	36506963	1037	RLK
Jr6DG00197000-RA	Jr6D	36882175	36886353	818	RLK
Jr6DG00198800-RA	Jr6D	37060842	37062896	613	RLK
Jr6DG00202300-RA	Jr6D	37336675	37338714	679	RLK
Jr6DG00204800-RA	Jr6D	37537448	37541307	1093	RLK
Jr6DG00208000-RA	Jr6D	37847001	37849946	981	NBS>TN
Jr6SG00000700-RA	Jr6S	306417	312643	1227	TM-CC
Jr6SG00007300-RA	Jr6S	2280487	2285442	1215	NBS>OTHER
Jr6SG00018300-RA	Jr6S	5622640	5626068	1059	RLK
Jr6SG00023200-RA	Jr6S	6891448	6899149	1092	RLP
Jr6SG00033000-RA	Jr6S	10770148	10785613	1312	TM-CC
Jr6SG00037700-RA	Jr6S	11890593	11906746	956	TM-CC
Jr6SG00039400-RA	Jr6S	12183205	12186614	126	NBS>TX
Jr6SG00044400-RA	Jr6S	13273717	13277871	1384	NBS>CNL
Jr6SG00044500-RA	Jr6S	13285312	13287891	859	NBS>CNL
Jr6SG00055100-RA	Jr6S	14873371	14877568	774	RLK
Jr6SG00055700-RA	Jr6S	14951949	14954927	484	TM-CC
Jr6SG00060800-RA	Jr6S	15758471	15768717	283	TM-CC
Jr6SG00067300-RA	Jr6S	16945845	16947196	377	RLK
Jr6SG00082300-RA	Jr6S	18838992	18849827	653	RLK
Jr6SG00090600-RA	Jr6S	19763584	19767448	300	RLK
Jr6SG00093200-RA	Jr6S	20025358	20029581	631	RLK
Jr6SG00094700-RA	Jr6S	20206469	20211092	483	RLK
Jr6SG00101300-RA	Jr6S	20904452	20910044	657	RLK
Jr6SG00106800-RA	Jr6S	21458453	21460898	557	TM-CC
Jr6SG00108600-RA	Jr6S	21680512	21683569	561	RLK
Jr6SG00113800-RA	Jr6S	22198000	22204891	496	RLP
Jr6SG00114300-RA	Jr6S	22308639	22316434	843	RLK
Jr6SG00114900-RA	Jr6S	22343280	22345338	343	RLK
Jr6SG00121400-RA	Jr6S	23053399	23060960	1170	RLK
Jr6SG00123300-RA	Jr6S	23282075	23285919	567	RLK
Jr6SG00127200-RA	Jr6S	23603498	23609072	1268	TM-CC
Jr6SG00130300-RA	Jr6S	23857371	23862396	485	RLK
Jr7DG00004500-RA	Jr7D	491792	501323	581	TM-CC
Jr7DG00008800-RA	Jr7D	863246	866722	623	RLK
Jr7DG00010400-RA	Jr7D	973634	976683	815	TM-CC
Jr7DG00018300-RA	Jr7D	1682763	1698783	975	RLP
Jr7DG00021100-RA	Jr7D	1945362	1951576	394	TM-CC
Jr7DG00026200-RA	Jr7D	2476467	2490601	903	RLP
Jr7DG00031800-RA	Jr7D	3036086	3039323	241	TM-CC
Jr7DG00032700-RA	Jr7D	3096520	3100670	265	TM-CC
Jr7DG00034800-RA	Jr7D	3309988	3311790	600	TM-CC
Jr7DG00044700-RA	Jr7D	4165123	4166708	414	TM-CC
Jr7DG00045000-RA	Jr7D	4203606	4208950	767	RLK
Jr7DG00046400-RA	Jr7D	4342379	4346107	538	RLK
Jr7DG00048100-RA	Jr7D	4483405	4485849	522	TM-CC
Jr7DG00049900-RA	Jr7D	4645357	4653214	691	TM-CC
Jr7DG00051700-RA	Jr7D	4895355	4905936	614	TM-CC
Jr7DG00053400-RA	Jr7D	5069927	5071979	605	RLK
Jr7DG00054400-RA	Jr7D	5140339	5144852	979	TM-CC
Jr7DG00057300-RA	Jr7D	5439821	5458390	956	RLK
Jr7DG00057400-RA	Jr7D	5474949	5492088	1077	RLK
Jr7DG00057600-RA	Jr7D	5501512	5518880	996	RLK
Jr7DG00057800-RA	Jr7D	5527728	5544951	996	RLK
Jr7DG00057900-RA	Jr7D	5555398	5566229	919	RLK
Jr7DG00058100-RA	Jr7D	5577522	5605949	1953	RLK
Jr7DG00058300-RA	Jr7D	5615822	5627019	1007	RLK
Jr7DG00058600-RA	Jr7D	5651088	5656422	663	RLK
Jr7DG00062000-RA	Jr7D	5902555	5904213	503	RLK
Jr7DG00068600-RA	Jr7D	6628820	6633138	623	RLK
Jr7DG00071500-RA	Jr7D	6942373	6943776	207	NBS>TX
Jr7DG00085000-RA	Jr7D	8296559	8298562	577	RLK
Jr7DG00085100-RA	Jr7D	8306725	8308728	530	RLK
Jr7DG00085400-RA	Jr7D	8430782	8432003	279	RLK
Jr7DG00085700-RA	Jr7D	8484401	8486404	530	RLK
Jr7DG00085900-RA	Jr7D	8497982	8501935	578	RLK
Jr7DG00086100-RA	Jr7D	8510839	8512809	519	RLK
Jr7DG00086200-RA	Jr7D	8519781	8521764	601	RLK
Jr7DG00086700-RA	Jr7D	8597383	8599386	530	RLK
Jr7DG00087100-RA	Jr7D	8614203	8615606	467	RLK
Jr7DG00087600-RA	Jr7D	8643644	8645641	665	RLK
Jr7DG00087700-RA	Jr7D	8654499	8656499	666	RLK
Jr7DG00110800-RA	Jr7D	12442766	12455250	517	RLK
Jr7DG00111100-RA	Jr7D	12549071	12553675	1243	NBS>NL
Jr7DG00111300-RA	Jr7D	12569168	12573482	1062	NBS>NL
Jr7DG00111400-RA	Jr7D	12577509	12582284	1448	NBS>CNL
Jr7DG00112900-RA	Jr7D	13091500	13092492	330	NBS>CN
Jr7DG00113000-RA	Jr7D	13092558	13096297	269	NBS>CN
Jr7DG00113200-RA	Jr7D	13172498	13177577	1379	NBS>CNL
Jr7DG00119100-RA	Jr7D	15361194	15369828	1055	RLK
Jr7DG00120800-RA	Jr7D	16394070	16401249	332	RLK
Jr7DG00121100-RA	Jr7D	16489686	16494798	221	NBS>NBS
Jr7DG00123100-RA	Jr7D	16932075	16935001	420	NBS>NL
Jr7DG00123200-RA	Jr7D	16935318	16935764	148	NBS>NBS
Jr7DG00133600-RA	Jr7D	20309447	20315046	993	RLK
Jr7DG00152300-RA	Jr7D	24100817	24104244	509	TM-CC
Jr7DG00152400-RA	Jr7D	24125144	24128553	537	TM-CC
Jr7DG00154100-RA	Jr7D	24566405	24572960	1058	TM-CC
Jr7DG00157200-RA	Jr7D	24974720	24977717	902	NBS>CNL
Jr7DG00157400-RA	Jr7D	24983911	24987372	1153	NBS>CNL
Jr7DG00157500-RA	Jr7D	24995435	24998836	1133	NBS>CNL
Jr7DG00158700-RA	Jr7D	25134080	25137478	1132	NBS>CNL
Jr7DG00158800-RA	Jr7D	25145100	25148519	1139	NBS>CNL
Jr7DG00159000-RA	Jr7D	25184941	25198382	2063	NBS>CNL
Jr7DG00159500-RA	Jr7D	25208741	25209918	258	NBS>CN
Jr7DG00171500-RA	Jr7D	27218390	27229382	557	RLK
Jr7DG00171600-RA	Jr7D	27253383	27255833	816	RLK
Jr7DG00171700-RA	Jr7D	27268391	27278922	562	RLK
Jr7DG00172400-RA	Jr7D	27486773	27488859	598	RLP
Jr7DG00172500-RA	Jr7D	27511808	27513967	719	RLP
Jr7DG00172600-RA	Jr7D	27527659	27534474	944	RLP
Jr7DG00172700-RA	Jr7D	27539911	27557516	1190	RLP
Jr7DG00172800-RA	Jr7D	27566026	27568248	740	RLP
Jr7DG00182200-RA	Jr7D	28972933	28980834	1176	TM-CC
Jr7SG00017900-RA	Jr7S	1596648	1600412	452	RLK
Jr7SG00023700-RA	Jr7S	2181530	2183230	566	TM-CC
Jr7SG00027700-RA	Jr7S	2622735	2627605	253	TM-CC
Jr7SG00028300-RA	Jr7S	2681815	2685840	236	TM-CC
Jr7SG00030300-RA	Jr7S	2881092	2882906	604	TM-CC
Jr7SG00038400-RA	Jr7S	3947938	3956531	1539	NBS>NL
Jr7SG00039300-RA	Jr7S	4043278	4049121	589	RLK
Jr7SG00047900-RA	Jr7S	5078586	5082533	332	RLP
Jr7SG00051100-RA	Jr7S	5436493	5449744	1053	RLK
Jr7SG00051300-RA	Jr7S	5463646	5467476	764	RLK
Jr7SG00052100-RA	Jr7S	5538785	5544899	1297	NBS>NL
Jr7SG00052200-RA	Jr7S	5579320	5588520	1281	NBS>NL
Jr7SG00052300-RA	Jr7S	5601625	5605487	1183	NBS>CNL
Jr7SG00052500-RA	Jr7S	5623021	5625126	701	NBS>NL
Jr7SG00053900-RA	Jr7S	5749929	5758166	436	RLK
Jr7SG00057900-RA	Jr7S	6209732	6215393	713	RLK
Jr7SG00060800-RA	Jr7S	6624125	6626677	799	RLK
Jr7SG00075900-RA	Jr7S	8363645	8366646	502	TM-CC
Jr7SG00076200-RA	Jr7S	8400266	8401195	309	TM-CC
Jr7SG00077700-RA	Jr7S	8688620	8691161	688	TM-CC
Jr7SG00077800-RA	Jr7S	8694792	8697272	826	RLK
Jr7SG00080400-RA	Jr7S	9326269	9356551	2592	TM-CC
Jr7SG00081800-RA	Jr7S	9537009	9541725	342	TM-CC
Jr7SG00088500-RA	Jr7S	10756194	10770978	681	RLK
Jr7SG00090200-RA	Jr7S	11089936	11091789	617	RLK
Jr7SG00090300-RA	Jr7S	11106158	11108017	619	RLK
Jr7SG00094500-RA	Jr7S	12323947	12326817	956	RLP
Jr7SG00096200-RA	Jr7S	12866148	12876469	349	RLK
Jr7SG00097100-RA	Jr7S	13135929	13140938	823	RLP
Jr7SG00098400-RA	Jr7S	13455395	13460285	1378	NBS>CNL
Jr7SG00103100-RA	Jr7S	15602383	15604455	189	RLK
Jr7SG00107000-RA	Jr7S	16793351	16805719	669	TM-CC
Jr7SG00112200-RA	Jr7S	17991464	17995826	951	RLK
Jr7SG00122000-RA	Jr7S	19810455	19814607	533	RLK
Jr7SG00134400-RA	Jr7S	21665145	21668127	668	RLK
Jr7SG00135100-RA	Jr7S	21832889	21835015	708	RLP
Jr7SG00135200-RA	Jr7S	21891623	21897135	734	RLP
Jr8DG00001800-RA	Jr8D	281160	284368	478	RLP
Jr8DG00003600-RA	Jr8D	464753	470032	573	RLK
Jr8DG00003700-RA	Jr8D	491195	501115	575	RLP
Jr8DG00005900-RA	Jr8D	716793	719321	842	RLK
Jr8DG00007500-RA	Jr8D	869874	872720	437	RLK
Jr8DG00010000-RA	Jr8D	1295278	1299713	570	TM-CC
Jr8DG00011000-RA	Jr8D	1365407	1368079	890	RLK
Jr8DG00017200-RA	Jr8D	2171069	2173332	512	RLK
Jr8DG00017800-RA	Jr8D	2237436	2240719	1049	RLK
Jr8DG00018100-RA	Jr8D	2268724	2272370	981	RLK
Jr8DG00023300-RA	Jr8D	2833460	2836121	340	RLK
Jr8DG00023400-RA	Jr8D	2858233	2861354	453	RLK
Jr8DG00023500-RA	Jr8D	2879392	2882155	465	RLK
Jr8DG00024000-RA	Jr8D	2953514	2956518	373	RLK
Jr8DG00024400-RA	Jr8D	3025102	3027452	357	RLK
Jr8DG00029700-RA	Jr8D	3772853	3774661	602	RLK
Jr8DG00037000-RA	Jr8D	4693854	4700566	592	RLP
Jr8DG00037400-RA	Jr8D	4786259	4790460	294	NBS>TX
Jr8DG00038100-RA	Jr8D	5001991	5016779	1717	RLP
Jr8DG00039600-RA	Jr8D	5199437	5204724	614	TM-CC
Jr8DG00041300-RA	Jr8D	5423865	5428306	520	TM-CC
Jr8DG00045400-RA	Jr8D	5954826	5957893	522	TM-CC
Jr8DG00046200-RA	Jr8D	6080208	6083340	988	RLK
Jr8DG00046300-RA	Jr8D	6102708	6105873	1001	RLK
Jr8DG00047200-RA	Jr8D	6289726	6294041	517	TM-CC
Jr8DG00048600-RA	Jr8D	6543105	6544774	429	TM-CC
Jr8DG00049100-RA	Jr8D	6716938	6718466	447	TM-CC
Jr8DG00049700-RA	Jr8D	6774655	6782352	736	RLK
Jr8DG00050300-RA	Jr8D	6880305	6884004	723	RLK
Jr8DG00050400-RA	Jr8D	6931636	6935997	699	RLK
Jr8DG00050600-RA	Jr8D	6990839	6995125	818	RLK
Jr8DG00050900-RA	Jr8D	7024722	7027118	798	RLK
Jr8DG00051600-RA	Jr8D	7097160	7106336	808	RLK
Jr8DG00052100-RA	Jr8D	7139536	7142831	723	RLK
Jr8DG00052500-RA	Jr8D	7160092	7171588	512	RLK
Jr8DG00052600-RA	Jr8D	7205004	7206989	661	RLK
Jr8DG00052900-RA	Jr8D	7265288	7275157	875	RLK
Jr8DG00053100-RA	Jr8D	7362277	7371189	888	RLK
Jr8DG00053200-RA	Jr8D	7382221	7386965	541	RLK
Jr8DG00054600-RA	Jr8D	7637916	7642197	677	RLK
Jr8DG00055900-RA	Jr8D	7878047	7881118	527	RLK
Jr8DG00064600-RA	Jr8D	9309583	9313487	625	TM-CC
Jr8DG00065500-RA	Jr8D	9457087	9460399	714	NBS>NL
Jr8DG00065800-RA	Jr8D	9546969	9551196	580	TM-CC
Jr8DG00068400-RA	Jr8D	10272454	10274330	361	TM-CC
Jr8DG00069700-RA	Jr8D	10567628	10572581	666	RLK
Jr8DG00076600-RA	Jr8D	12112534	12115120	589	RLP
Jr8DG00078700-RA	Jr8D	12551353	12556917	867	RLK
Jr8DG00083100-RA	Jr8D	13404303	13408144	953	RLK
Jr8DG00093300-RA	Jr8D	16105590	16113020	970	RLK
Jr8DG00094500-RA	Jr8D	16614351	16623257	988	RLK
Jr8DG00103600-RA	Jr8D	19643336	19652447	904	RLK
Jr8DG00103700-RA	Jr8D	19753721	19761318	966	RLK
Jr8DG00104100-RA	Jr8D	19870696	19877824	967	RLK
Jr8DG00119300-RA	Jr8D	24742100	24746281	395	TM-CC
Jr8DG00128100-RA	Jr8D	27314876	27318180	322	RLK
Jr8DG00128900-RA	Jr8D	27490946	27497672	884	RLK
Jr8DG00129000-RA	Jr8D	27506090	27506623	177	RLK
Jr8DG00133600-RA	Jr8D	28706171	28719860	1093	RLK
Jr8DG00135400-RA	Jr8D	29093652	29097317	404	RLK
Jr8DG00135500-RA	Jr8D	29130254	29132176	396	RLK
Jr8DG00137200-RA	Jr8D	29486722	29489877	782	TM-CC
Jr8DG00139600-RA	Jr8D	29799714	29825554	1069	RLK
Jr8DG00139700-RA	Jr8D	29833043	29836014	651	RLK
Jr8DG00145100-RA	Jr8D	30906775	30909912	927	RLK
Jr8DG00145200-RA	Jr8D	30931111	30934616	960	RLK
Jr8DG00149000-RA	Jr8D	31576778	31580409	641	RLK
Jr8DG00151400-RA	Jr8D	32177204	32179770	356	RLK
Jr8DG00152900-RA	Jr8D	32368304	32372259	947	RLK
Jr8DG00153600-RA	Jr8D	32440448	32446319	1008	TM-CC
Jr8DG00157300-RA	Jr8D	33238823	33250719	1230	TM-CC
Jr8DG00161900-RA	Jr8D	34397880	34402874	968	RLK
Jr8DG00162100-RA	Jr8D	34454768	34461797	821	TM-CC
Jr8DG00162400-RA	Jr8D	34484224	34486337	669	TM-CC
Jr8DG00162700-RA	Jr8D	34525179	34527232	527	TM-CC
Jr8DG00163400-RA	Jr8D	34560093	34566427	219	RLK
Jr8SG00004600-RA	Jr8S	512002	514368	788	RLK
Jr8SG00005300-RA	Jr8S	545024	552309	509	RLK
Jr8SG00007200-RA	Jr8S	695957	698142	587	RLK
Jr8SG00008600-RA	Jr8S	829375	830511	378	RLK
Jr8SG00010200-RA	Jr8S	989096	996927	1692	NBS>CNL
Jr8SG00012800-RA	Jr8S	1244896	1245886	187	RLK
Jr8SG00013300-RA	Jr8S	1284030	1291570	1118	TM-CC
Jr8SG00013600-RA	Jr8S	1322379	1326065	716	NBS>TX
Jr8SG00014000-RA	Jr8S	1395085	1400049	666	RLP
Jr8SG00014600-RA	Jr8S	1462328	1465714	1034	RLK
Jr8SG00018100-RA	Jr8S	1797367	1800277	421	RLK
Jr8SG00022600-RA	Jr8S	2483145	2485001	618	RLK
Jr8SG00033500-RA	Jr8S	3825079	3827484	801	RLK
Jr8SG00033600-RA	Jr8S	3829428	3831830	800	RLK
Jr8SG00033700-RA	Jr8S	3836611	3839013	800	RLK
Jr8SG00034000-RA	Jr8S	3857522	3859930	802	RLK
Jr8SG00034100-RA	Jr8S	3872222	3874755	679	RLK
Jr8SG00036000-RA	Jr8S	4070497	4073324	688	RLK
Jr8SG00039600-RA	Jr8S	4497007	4498473	488	TM-CC
Jr8SG00040400-RA	Jr8S	4604707	4614130	987	TM-CC
Jr8SG00040600-RA	Jr8S	4638178	4640659	500	TM-CC
Jr8SG00050500-RA	Jr8S	6608600	6614834	842	NBS>TX
Jr8SG00056900-RA	Jr8S	7677930	7683228	1359	NBS>CNL
Jr8SG00057200-RA	Jr8S	7707232	7714197	1163	NBS>CNL
Jr8SG00057700-RA	Jr8S	7746038	7750230	341	NBS>NBS
Jr8SG00057800-RA	Jr8S	7813188	7818816	1347	NBS>CNL
Jr8SG00058000-RA	Jr8S	7843385	7847906	1080	NBS>CNL
Jr8SG00058400-RA	Jr8S	7904134	7905498	454	NBS>NL
Jr8SG00058500-RA	Jr8S	7905632	7907106	455	TM-CC
Jr8SG00058900-RA	Jr8S	7955613	7962234	1132	NBS>CNL
Jr8SG00059300-RA	Jr8S	8015285	8019806	1080	NBS>CNL
Jr8SG00059500-RA	Jr8S	8043403	8047520	825	RLK
Jr8SG00077000-RA	Jr8S	12800506	12808172	961	RLK
Jr8SG00080700-RA	Jr8S	13859912	13861993	491	RLP
Jr8SG00082700-RA	Jr8S	14271069	14273771	900	RLK
Jr8SG00085600-RA	Jr8S	14778995	14784696	701	RLK
Jr8SG00090100-RA	Jr8S	15646551	15657628	911	RLK
Jr8SG00091000-RA	Jr8S	15803182	15810734	918	RLP
Jr8SG00092800-RA	Jr8S	16008219	16012315	1112	RLK
Jr8SG00093100-RA	Jr8S	16229755	16241599	1085	RLK
Jr8SG00094500-RA	Jr8S	16620485	16625378	411	TM-CC
Jr8SG00094900-RA	Jr8S	16703878	16707180	643	RLK
Jr8SG00099200-RA	Jr8S	17535153	17540433	903	RLK
Jr8SG00099300-RA	Jr8S	17544689	17547982	944	RLK
Jr8SG00104000-RA	Jr8S	18243811	18250165	1034	TM-CC
Jr8SG00107700-RA	Jr8S	18638910	18643353	661	RLK
Jr8SG00110400-RA	Jr8S	19082279	19085756	946	RLK

## Sheet: Jm31.01
Gene	Chromosome	Start	End	Length(AA)	Type
Jm1DG00001000-RA	Jm1D	260752	261561	269	RLP
Jm1DG00004800-RA	Jm1D	742383	747887	901	TM-CC
Jm1DG00009200-RA	Jm1D	1168094	1176810	1253	RLK
Jm1DG00009400-RA	Jm1D	1195887	1199357	489	RLK
Jm1DG00009700-RA	Jm1D	1221906	1223813	635	RLK
Jm1DG00011300-RA	Jm1D	1411745	1414372	657	RLK
Jm1DG00012000-RA	Jm1D	1480887	1482470	527	TM-CC
Jm1DG00014300-RA	Jm1D	1754062	1757171	473	RLK
Jm1DG00020200-RA	Jm1D	2476235	2479526	639	NBS>NL
Jm1DG00020600-RA	Jm1D	2605706	2615949	818	NBS>NL
Jm1DG00020700-RA	Jm1D	2624330	2625621	208	TM-CC
Jm1DG00025600-RA	Jm1D	3118650	3125871	859	RLK
Jm1DG00027400-RA	Jm1D	3367949	3373441	451	TM-CC
Jm1DG00027600-RA	Jm1D	3379855	3386143	794	RLK
Jm1DG00031700-RA	Jm1D	3894280	3898343	595	RLK
Jm1DG00033600-RA	Jm1D	4131928	4137492	1103	RLK
Jm1DG00034300-RA	Jm1D	4377646	4381608	1103	RLK
Jm1DG00036000-RA	Jm1D	4563075	4563473	132	NBS>NBS
Jm1DG00036100-RA	Jm1D	4586353	4589439	947	NBS>CNL
Jm1DG00036400-RA	Jm1D	4651865	4654871	924	NBS>CNL
Jm1DG00036500-RA	Jm1D	4698997	4702119	953	NBS>CNL
Jm1DG00037200-RA	Jm1D	4745793	4746899	332	NBS>NBS
Jm1DG00037400-RA	Jm1D	4759433	4764231	861	NBS>NL
Jm1DG00037600-RA	Jm1D	4779660	4784478	516	NBS>CN
Jm1DG00037700-RA	Jm1D	4807600	4809390	596	NBS>NL
Jm1DG00037800-RA	Jm1D	4811147	4811869	240	NBS>CN
Jm1DG00038100-RA	Jm1D	4871159	4871662	167	NBS>NBS
Jm1DG00038300-RA	Jm1D	4919443	4922876	901	NBS>CNL
Jm1DG00038600-RA	Jm1D	4982971	4987284	710	NBS>CNL
Jm1DG00038900-RA	Jm1D	5018201	5025919	833	NBS>CNL
Jm1DG00044900-RA	Jm1D	5806385	5817765	1178	RLP
Jm1DG00050000-RA	Jm1D	6769875	6776218	388	TM-CC
Jm1DG00058300-RA	Jm1D	8080985	8081567	104	RLK
Jm1DG00061100-RA	Jm1D	8475727	8487593	812	RLK
Jm1DG00061200-RA	Jm1D	8497560	8510899	694	RLK
Jm1DG00063400-RA	Jm1D	8831968	8835437	638	RLK
Jm1DG00071200-RA	Jm1D	10232136	10238839	487	RLP
Jm1DG00075600-RA	Jm1D	11601528	11623425	2564	TM-CC
Jm1DG00078500-RA	Jm1D	12425387	12432686	532	RLK
Jm1DG00079300-RA	Jm1D	12709391	12715447	468	RLK
Jm1DG00082400-RA	Jm1D	13760312	13761991	440	RLK
Jm1DG00084000-RA	Jm1D	14079321	14082308	605	RLK
Jm1DG00090400-RA	Jm1D	16191021	16197349	356	NBS>NL
Jm1DG00090700-RA	Jm1D	16224572	16227430	952	NBS>NL
Jm1DG00090800-RA	Jm1D	16232093	16234950	922	NBS>NL
Jm1DG00095800-RA	Jm1D	17381310	17383793	827	RLK
Jm1DG00098100-RA	Jm1D	17823694	17828406	481	RLK
Jm1DG00107800-RA	Jm1D	19527028	19527573	181	RLP
Jm1DG00107900-RA	Jm1D	19530536	19532680	714	RLP
Jm1DG00110200-RA	Jm1D	20135265	20150670	703	RLK
Jm1DG00117600-RA	Jm1D	22234486	22238082	927	RLK
Jm1DG00120600-RA	Jm1D	23495082	23500002	961	RLK
Jm1DG00122000-RA	Jm1D	23995167	23998844	605	TM-CC
Jm1DG00124500-RA	Jm1D	25034592	25038307	1008	RLK
Jm1DG00131600-RA	Jm1D	27925573	27929839	369	TM-CC
Jm1DG00133600-RA	Jm1D	28731810	28739058	498	TM-CC
Jm1DG00145600-RA	Jm1D	32088550	32089095	154	RLK
Jm1DG00149100-RA	Jm1D	32822161	32825223	413	RLK
Jm1DG00150800-RA	Jm1D	33151945	33155300	286	TM-CC
Jm1DG00168700-RA	Jm1D	36205966	36207329	289	TM-CC
Jm1DG00174600-RA	Jm1D	37077249	37084080	476	RLK
Jm1DG00174800-RA	Jm1D	37118125	37127187	559	RLK
Jm1DG00179700-RA	Jm1D	38145779	38149613	488	TM-CC
Jm1DG00182900-RA	Jm1D	38632524	38635632	260	TM-CC
Jm1DG00187500-RA	Jm1D	39209820	39215028	314	RLK
Jm1DG00191200-RA	Jm1D	39581834	39585104	1027	RLK
Jm1DG00191800-RA	Jm1D	39646359	39652997	1187	RLK
Jm1DG00193300-RA	Jm1D	39776908	39779177	639	RLK
Jm1DG00193500-RA	Jm1D	39797511	39809516	1315	RLK
Jm1DG00195000-RA	Jm1D	40002484	40011201	631	TM-CC
Jm1DG00195900-RA	Jm1D	40081609	40085318	1086	RLK
Jm1DG00196300-RA	Jm1D	40113160	40115109	211	RLK
Jm1DG00196400-RA	Jm1D	40119865	40130172	667	RLK
Jm1DG00201500-RA	Jm1D	40702274	40705142	728	TM-CC
Jm1DG00207500-RA	Jm1D	41521452	41526847	492	RLK
Jm1DG00209900-RA	Jm1D	41748842	41753639	872	RLK
Jm1DG00210100-RA	Jm1D	41764180	41775548	780	TM-CC
Jm1DG00214800-RA	Jm1D	42490894	42498512	574	RLK
Jm1DG00216900-RA	Jm1D	42787360	42794631	920	TM-CC
Jm1DG00221200-RA	Jm1D	43184138	43192007	848	TM-CC
Jm1DG00221600-RA	Jm1D	43215302	43222780	966	TM-CC
Jm1DG00227600-RA	Jm1D	44075388	44079099	1005	NBS>CNL
Jm1DG00228700-RA	Jm1D	44161293	44163138	405	RLK
Jm1DG00228800-RA	Jm1D	44166267	44168465	732	RLK
Jm1DG00230100-RA	Jm1D	44299903	44308204	799	RLK
Jm1DG00230400-RA	Jm1D	44329778	44333990	619	RLK
Jm1DG00233500-RA	Jm1D	44693817	44698188	434	RLK
Jm1DG00236000-RA	Jm1D	45003428	45005578	716	RLK
Jm1DG00236900-RA	Jm1D	45115621	45118982	961	RLK
Jm1DG00239300-RA	Jm1D	45375927	45377920	633	RLK
Jm1DG00239400-RA	Jm1D	45380926	45390244	556	TM-CC
Jm1DG00242100-RA	Jm1D	45697969	45701225	677	RLK
Jm1DG00257400-RA	Jm1D	47436924	47448189	1404	TM-CC
Jm1DG00262500-RA	Jm1D	48020081	48028780	1082	RLK
Jm1DG00262600-RA	Jm1D	48036396	48038489	697	RLK
Jm1DG00263900-RA	Jm1D	48200694	48202550	618	RLK
Jm1DG00265900-RA	Jm1D	48444940	48455892	931	RLK
Jm1DG00269600-RA	Jm1D	48811926	48817020	630	RLK
Jm1DG00270300-RA	Jm1D	48923070	48923992	273	TM-CC
Jm1DG00271700-RA	Jm1D	49079490	49082877	610	RLK
Jm1DG00277100-RA	Jm1D	49602046	49605078	821	RLK
Jm1DG00277300-RA	Jm1D	49605206	49612454	372	RLP
Jm1SG00005500-RA	Jm1S	924788	927258	704	RLK
Jm1SG00006000-RA	Jm1S	1007164	1009885	686	RLK
Jm1SG00007100-RA	Jm1S	1127441	1130810	662	RLK
Jm1SG00013300-RA	Jm1S	1900332	1904751	693	RLK
Jm1SG00014100-RA	Jm1S	1969037	1975158	618	TM-CC
Jm1SG00017300-RA	Jm1S	2467707	2470663	477	RLK
Jm1SG00034600-RA	Jm1S	4900841	4903348	835	RLK
Jm1SG00037100-RA	Jm1S	5380715	5381308	197	TM-CC
Jm1SG00043000-RA	Jm1S	6431752	6438675	941	NBS>TNL
Jm1SG00048600-RA	Jm1S	7978072	7984707	519	RLK
Jm1SG00062300-RA	Jm1S	11399872	11406167	1086	RLK
Jm1SG00078400-RA	Jm1S	16014963	16015936	296	NBS>NBS
Jm1SG00081700-RA	Jm1S	16612279	16614809	411	RLK
Jm1SG00092200-RA	Jm1S	18752699	18755603	548	TM-CC
Jm1SG00109000-RA	Jm1S	21441536	21444781	908	RLK
Jm1SG00113800-RA	Jm1S	22305617	22320256	1363	RLP
Jm1SG00118800-RA	Jm1S	23126988	23130271	218	TM-CC
Jm1SG00120000-RA	Jm1S	23253105	23254402	321	NBS>NBS
Jm1SG00124400-RA	Jm1S	23813101	23818682	1091	RLK
Jm1SG00125200-RA	Jm1S	23908633	23910969	658	RLK
Jm1SG00126200-RA	Jm1S	23992519	24007262	644	TM-CC
Jm1SG00126700-RA	Jm1S	24093315	24100288	746	RLK
Jm1SG00136000-RA	Jm1S	25086591	25092171	409	TM-CC
Jm1SG00139000-RA	Jm1S	25393829	25397518	676	RLK
Jm1SG00139100-RA	Jm1S	25419741	25423287	567	RLK
Jm1SG00139200-RA	Jm1S	25439681	25444114	865	RLK
Jm1SG00139400-RA	Jm1S	25482413	25487782	758	RLK
Jm1SG00139500-RA	Jm1S	25499492	25505535	747	RLK
Jm1SG00139700-RA	Jm1S	25529805	25534745	545	RLK
Jm1SG00140700-RA	Jm1S	25613028	25620040	672	RLK
Jm1SG00144000-RA	Jm1S	25978176	25984717	514	RLK
Jm1SG00144600-RA	Jm1S	26028011	26033659	629	TM-CC
Jm1SG00148800-RA	Jm1S	26513028	26522608	1265	NBS>CN
Jm1SG00149400-RA	Jm1S	26589634	26593334	745	RLP
Jm1SG00149900-RA	Jm1S	26632420	26633901	493	RLK
Jm1SG00150000-RA	Jm1S	26644175	26646808	859	RLK
Jm1SG00153700-RA	Jm1S	27084985	27087149	673	RLK
Jm1SG00154200-RA	Jm1S	27121059	27130394	998	RLK
Jm1SG00155800-RA	Jm1S	27296188	27302935	524	TM-CC
Jm1SG00158600-RA	Jm1S	27529459	27533058	646	RLK
Jm1SG00159700-RA	Jm1S	27670584	27681051	1155	TM-CC
Jm1SG00168600-RA	Jm1S	28577090	28592552	1399	TM-CC
Jm1SG00172400-RA	Jm1S	28949571	28951535	513	RLK
Jm1SG00172500-RA	Jm1S	28958488	28960593	701	RLK
Jm1SG00173300-RA	Jm1S	29055713	29058260	428	RLK
Jm1SG00178800-RA	Jm1S	29599620	29631408	2925	TM-CC
Jm2DG00004200-RA	Jm2D	504117	506390	306	RLK
Jm2DG00005900-RA	Jm2D	647386	651502	432	TM-CC
Jm2DG00006800-RA	Jm2D	719545	721663	349	RLK
Jm2DG00007200-RA	Jm2D	768534	781745	973	RLK
Jm2DG00012700-RA	Jm2D	1207457	1212434	675	RLK
Jm2DG00013500-RA	Jm2D	1260931	1263688	604	NBS>NL
Jm2DG00016600-RA	Jm2D	1496982	1500647	690	NBS>TX
Jm2DG00018300-RA	Jm2D	1665873	1672757	893	RLK
Jm2DG00029200-RA	Jm2D	2712694	2714553	619	RLK
Jm2DG00029600-RA	Jm2D	2766525	2775348	1415	TM-CC
Jm2DG00032200-RA	Jm2D	2944124	2946390	622	RLK
Jm2DG00033000-RA	Jm2D	2993792	2996858	634	RLK
Jm2DG00033700-RA	Jm2D	3065931	3076714	635	TM-CC
Jm2DG00037800-RA	Jm2D	3406438	3410398	575	RLK
Jm2DG00050100-RA	Jm2D	4262450	4267929	764	RLK
Jm2DG00050800-RA	Jm2D	4311774	4313813	679	RLK
Jm2DG00060200-RA	Jm2D	5108573	5120928	1518	RLK
Jm2DG00060300-RA	Jm2D	5129043	5137990	249	RLK
Jm2DG00060500-RA	Jm2D	5149256	5153002	648	RLK
Jm2DG00060800-RA	Jm2D	5171158	5171478	106	RLK
Jm2DG00061300-RA	Jm2D	5195279	5197651	716	RLK
Jm2DG00065200-RA	Jm2D	5600727	5605088	591	RLK
Jm2DG00068100-RA	Jm2D	5898141	5901596	717	RLK
Jm2DG00070200-RA	Jm2D	6140747	6144234	946	RLK
Jm2DG00071100-RA	Jm2D	6254323	6260230	740	TM-CC
Jm2DG00076100-RA	Jm2D	6783088	6786845	426	RLK
Jm2DG00076700-RA	Jm2D	6831757	6868741	4924	TM-CC
Jm2DG00081900-RA	Jm2D	7502384	7505068	894	RLK
Jm2DG00083400-RA	Jm2D	7678580	7681897	940	RLK
Jm2DG00090500-RA	Jm2D	8387953	8392037	681	RLK
Jm2DG00092100-RA	Jm2D	8534017	8541919	969	RLK
Jm2DG00093500-RA	Jm2D	8700908	8704434	729	RLK
Jm2DG00098700-RA	Jm2D	9374734	9383811	1324	RLK
Jm2DG00103500-RA	Jm2D	9980562	9995577	1466	TM-CC
Jm2DG00106400-RA	Jm2D	10424448	10426620	402	RLK
Jm2DG00106700-RA	Jm2D	10485411	10488452	391	RLK
Jm2DG00106800-RA	Jm2D	10509785	10515391	697	RLK
Jm2DG00108700-RA	Jm2D	10824952	10833782	639	RLK
Jm2DG00109800-RA	Jm2D	10960539	10963802	190	RLK
Jm2DG00115700-RA	Jm2D	12112857	12137467	1265	TM-CC
Jm2DG00125500-RA	Jm2D	14078089	14093173	750	TM-CC
Jm2DG00125600-RA	Jm2D	14108407	14118977	1060	RLK
Jm2DG00126100-RA	Jm2D	14198174	14199784	502	TM-CC
Jm2DG00136300-RA	Jm2D	15993942	16000029	895	RLK
Jm2DG00138900-RA	Jm2D	16353778	16357172	690	RLK
Jm2DG00139100-RA	Jm2D	16380316	16384064	1164	RLK
Jm2DG00142700-RA	Jm2D	17074281	17082878	640	RLK
Jm2DG00145500-RA	Jm2D	17667606	17678970	581	TM-CC
Jm2DG00151900-RA	Jm2D	19166700	19184348	1342	RLK
Jm2DG00157000-RA	Jm2D	20224593	20235191	586	TM-CC
Jm2DG00157200-RA	Jm2D	20262510	20270747	782	RLK
Jm2DG00167400-RA	Jm2D	22979302	22983403	1005	RLK
Jm2DG00169500-RA	Jm2D	23664480	23667136	478	RLP
Jm2DG00177000-RA	Jm2D	26662987	26668050	527	TM-CC
Jm2DG00185900-RA	Jm2D	29905976	29935469	1078	RLK
Jm2DG00193500-RA	Jm2D	32230482	32232890	621	RLK
Jm2DG00201400-RA	Jm2D	33933160	33958989	632	RLK
Jm2DG00204400-RA	Jm2D	34595800	34599988	700	RLK
Jm2DG00211300-RA	Jm2D	36116038	36119241	1013	RLK
Jm2DG00217000-RA	Jm2D	37220740	37223427	895	RLK
Jm2DG00218200-RA	Jm2D	37453458	37456482	556	RLK
Jm2DG00222000-RA	Jm2D	38164663	38167491	677	RLK
Jm2DG00224600-RA	Jm2D	38624359	38627514	574	RLK
Jm2DG00226000-RA	Jm2D	38745913	38749941	717	RLK
Jm2DG00231300-RA	Jm2D	39573109	39575244	711	RLK
Jm2DG00232500-RA	Jm2D	39747027	39750996	424	RLK
Jm2DG00234900-RA	Jm2D	40068833	40083251	476	TM-CC
Jm2DG00247300-RA	Jm2D	41896464	41900761	1227	RLK
Jm2DG00247400-RA	Jm2D	41914380	41918671	550	RLK
Jm2DG00247900-RA	Jm2D	41961404	41967089	1001	TM-CC
Jm2DG00248800-RA	Jm2D	42048557	42051872	1026	RLK
Jm2DG00249200-RA	Jm2D	42091687	42102768	1552	TM-CC
Jm2DG00254900-RA	Jm2D	43001405	43003928	427	RLP
Jm2DG00255000-RA	Jm2D	43012809	43015055	379	RLP
Jm2DG00256200-RA	Jm2D	43189754	43200765	1562	NBS>CNL
Jm2SG00000600-RA	Jm2S	65777	70500	422	RLK
Jm2SG00003800-RA	Jm2S	360145	366587	652	RLK
Jm2SG00004500-RA	Jm2S	410107	413868	1253	TM-CC
Jm2SG00005200-RA	Jm2S	460422	462591	345	RLK
Jm2SG00008800-RA	Jm2S	747534	756408	647	RLK
Jm2SG00012100-RA	Jm2S	1007296	1009370	428	RLK
Jm2SG00019400-RA	Jm2S	1661371	1663794	636	RLK
Jm2SG00019800-RA	Jm2S	1698787	1707459	1092	TM-CC
Jm2SG00021100-RA	Jm2S	1795481	1801358	593	TM-CC
Jm2SG00022700-RA	Jm2S	1977598	1980016	783	TM-CC
Jm2SG00026400-RA	Jm2S	2265531	2278776	1133	RLK
Jm2SG00031500-RA	Jm2S	2652195	2657647	741	RLK
Jm2SG00031700-RA	Jm2S	2662835	2664883	682	RLK
Jm2SG00037600-RA	Jm2S	3220534	3227306	588	RLK
Jm2SG00037800-RA	Jm2S	3251892	3255620	459	RLK
Jm2SG00039000-RA	Jm2S	3340326	3344571	703	RLK
Jm2SG00039400-RA	Jm2S	3366860	3375380	1184	TM-CC
Jm2SG00047200-RA	Jm2S	4222997	4226646	420	RLK
Jm2SG00048800-RA	Jm2S	4431760	4435176	888	NBS>CNL
Jm2SG00054700-RA	Jm2S	5031951	5042775	1176	TM-CC
Jm2SG00057400-RA	Jm2S	5268845	5271886	683	RLK
Jm2SG00059100-RA	Jm2S	5450426	5457875	1018	RLK
Jm2SG00060700-RA	Jm2S	5614293	5617043	916	RLK
Jm2SG00063500-RA	Jm2S	5880077	5882678	536	RLK
Jm2SG00069700-RA	Jm2S	6615975	6622162	421	RLK
Jm2SG00075000-RA	Jm2S	7176945	7180160	905	RLP
Jm2SG00075900-RA	Jm2S	7268483	7270882	799	RLK
Jm2SG00076000-RA	Jm2S	7281489	7296637	679	TM-CC
Jm2SG00079200-RA	Jm2S	7728076	7731672	1198	RLK
Jm2SG00080300-RA	Jm2S	7894132	7916552	1113	TM-CC
Jm2SG00082600-RA	Jm2S	8267145	8279931	738	TM-CC
Jm2SG00089300-RA	Jm2S	9184647	9185672	341	RLK
Jm2SG00092100-RA	Jm2S	9582717	9602625	789	RLK
Jm2SG00095700-RA	Jm2S	10275498	10281077	901	RLK
Jm2SG00098400-RA	Jm2S	10735260	10737465	554	TM-CC
Jm2SG00098800-RA	Jm2S	10832887	10836791	701	RLK
Jm2SG00103000-RA	Jm2S	11574404	11583133	671	RLK
Jm2SG00103100-RA	Jm2S	11629497	11641958	627	RLK
Jm2SG00107900-RA	Jm2S	12844835	12847747	667	RLK
Jm2SG00109300-RA	Jm2S	13156570	13160743	1025	RLK
Jm2SG00109400-RA	Jm2S	13193346	13197640	1052	RLK
Jm2SG00110000-RA	Jm2S	13272815	13274520	397	NBS>NBS
Jm2SG00112400-RA	Jm2S	13756967	13766489	432	TM-CC
Jm2SG00112600-RA	Jm2S	13789618	13798850	828	RLK
Jm2SG00117600-RA	Jm2S	15199529	15201572	475	TM-CC
Jm2SG00125100-RA	Jm2S	18151072	18154541	397	RLK
Jm2SG00127000-RA	Jm2S	18605710	18628489	1154	RLK
Jm2SG00128000-RA	Jm2S	19073956	19078586	889	TM-CC
Jm2SG00137500-RA	Jm2S	22742714	22744937	617	RLK
Jm2SG00139700-RA	Jm2S	23587598	23598278	358	TM-CC
Jm2SG00139800-RA	Jm2S	23610612	23615213	678	TM-CC
Jm2SG00152200-RA	Jm2S	27958676	27975468	1940	RLK
Jm2SG00153100-RA	Jm2S	28048096	28051209	1004	RLK
Jm2SG00153500-RA	Jm2S	28119631	28122840	990	RLK
Jm2SG00154200-RA	Jm2S	28218106	28221422	984	RLK
Jm2SG00155200-RA	Jm2S	28358795	28365950	654	RLK
Jm2SG00160800-RA	Jm2S	29385378	29387276	511	TM-CC
Jm2SG00163600-RA	Jm2S	30109779	30112917	642	RLK
Jm2SG00165900-RA	Jm2S	30480352	30481713	453	RLK
Jm2SG00168400-RA	Jm2S	30920468	30927310	418	RLK
Jm2SG00170700-RA	Jm2S	31416853	31424555	638	RLP
Jm2SG00171300-RA	Jm2S	31556181	31563355	913	TM-CC
Jm2SG00171400-RA	Jm2S	31588886	31593341	513	RLK
Jm2SG00184300-RA	Jm2S	33497170	33502655	895	TM-CC
Jm2SG00184400-RA	Jm2S	33505033	33512274	1060	TM-CC
Jm2SG00185800-RA	Jm2S	33695357	33703680	862	RLK
Jm3DG00000200-RA	Jm3D	37349	46295	782	RLK
Jm3DG00003900-RA	Jm3D	538462	543107	893	RLK
Jm3DG00006900-RA	Jm3D	744546	751636	618	RLK
Jm3DG00010600-RA	Jm3D	1050248	1054080	784	RLK
Jm3DG00023700-RA	Jm3D	2291948	2295107	880	RLK
Jm3DG00025800-RA	Jm3D	2511399	2516818	815	TM-CC
Jm3DG00026000-RA	Jm3D	2523425	2524675	416	RLK
Jm3DG00032900-RA	Jm3D	3135735	3138694	315	RLP
Jm3DG00034200-RA	Jm3D	3220093	3222168	626	RLK
Jm3DG00035500-RA	Jm3D	3308283	3316873	615	RLK
Jm3DG00036300-RA	Jm3D	3384019	3404467	1043	TM-CC
Jm3DG00043000-RA	Jm3D	3899518	3901446	642	RLK
Jm3DG00054000-RA	Jm3D	4858144	4860860	515	TM-CC
Jm3DG00054100-RA	Jm3D	4861116	4863207	514	TM-CC
Jm3DG00055200-RA	Jm3D	4950840	4963735	1556	RLK
Jm3DG00055500-RA	Jm3D	4986860	4990157	439	RLK
Jm3DG00056200-RA	Jm3D	5043261	5047796	934	RLK
Jm3DG00059200-RA	Jm3D	5315540	5318302	619	RLP
Jm3DG00059300-RA	Jm3D	5334185	5337034	734	RLP
Jm3DG00061800-RA	Jm3D	5579870	5583235	716	RLK
Jm3DG00083100-RA	Jm3D	7402167	7406300	702	RLK
Jm3DG00088100-RA	Jm3D	7852127	7856935	733	TM-CC
Jm3DG00089100-RA	Jm3D	8005850	8007404	344	RLK
Jm3DG00091400-RA	Jm3D	8278637	8286669	370	RLP
Jm3DG00099100-RA	Jm3D	9115507	9119557	724	RLK
Jm3DG00103600-RA	Jm3D	9715880	9721430	696	RLK
Jm3DG00105000-RA	Jm3D	9888514	9891739	510	RLK
Jm3DG00113000-RA	Jm3D	10876002	10879846	402	RLP
Jm3DG00119100-RA	Jm3D	11980840	11984427	1047	RLK
Jm3DG00122000-RA	Jm3D	12575554	12578660	738	RLK
Jm3DG00122700-RA	Jm3D	12643026	12646470	307	TM-CC
Jm3DG00126300-RA	Jm3D	13302243	13310220	1545	NBS>OTHER
Jm3DG00126400-RA	Jm3D	13320643	13327860	1463	NBS>TNL
Jm3DG00126600-RA	Jm3D	13372056	13381472	1486	NBS>TNL
Jm3DG00126700-RA	Jm3D	13420390	13427641	1036	NBS>NL
Jm3DG00126800-RA	Jm3D	13458082	13458561	159	NBS>TX
Jm3DG00126900-RA	Jm3D	13464251	13472350	1415	NBS>TNL
Jm3DG00127300-RA	Jm3D	13576145	13577956	603	RLK
Jm3DG00128800-RA	Jm3D	14104872	14114203	617	RLP
Jm3DG00132900-RA	Jm3D	15108908	15112054	601	RLK
Jm3DG00133200-RA	Jm3D	15171001	15186009	605	TM-CC
Jm3DG00133900-RA	Jm3D	15420348	15425175	685	RLK
Jm3DG00138600-RA	Jm3D	17345124	17346419	379	TM-CC
Jm3DG00144300-RA	Jm3D	19631810	19634863	1017	RLK
Jm3DG00145300-RA	Jm3D	19873796	19881895	655	RLK
Jm3DG00157200-RA	Jm3D	22873370	22879385	944	RLK
Jm3DG00159100-RA	Jm3D	23512984	23518579	1281	TM-CC
Jm3DG00162900-RA	Jm3D	24448057	24451096	525	RLP
Jm3DG00165300-RA	Jm3D	24775896	24780098	616	RLK
Jm3DG00167600-RA	Jm3D	25150563	25161380	830	RLK
Jm3DG00167800-RA	Jm3D	25206539	25211014	623	TM-CC
Jm3DG00168000-RA	Jm3D	25222531	25229665	529	RLK
Jm3DG00170100-RA	Jm3D	25697577	25701163	921	RLK
Jm3DG00181600-RA	Jm3D	29306407	29310066	1058	RLK
Jm3DG00183600-RA	Jm3D	29872044	29874775	880	RLP
Jm3DG00184000-RA	Jm3D	30110434	30113223	929	RLP
Jm3DG00184100-RA	Jm3D	30137764	30140441	844	RLP
Jm3DG00184400-RA	Jm3D	30213036	30215739	575	RLP
Jm3DG00195400-RA	Jm3D	33106976	33107767	263	RLK
Jm3DG00197100-RA	Jm3D	33478333	33480966	437	RLK
Jm3DG00203800-RA	Jm3D	34672604	34676655	937	RLK
Jm3DG00205800-RA	Jm3D	35067804	35068738	291	RLP
Jm3DG00217500-RA	Jm3D	37121288	37129971	1144	RLK
Jm3DG00217600-RA	Jm3D	37132452	37139101	599	RLK
Jm3DG00218200-RA	Jm3D	37209523	37210383	286	RLK
Jm3DG00230600-RA	Jm3D	39118478	39121160	637	RLK
Jm3DG00231500-RA	Jm3D	39259039	39263011	859	RLK
Jm3DG00232200-RA	Jm3D	39381668	39384673	1001	RLP
Jm3DG00232300-RA	Jm3D	39392452	39393021	189	RLP
Jm3SG00002800-RA	Jm3S	491600	493913	438	RLK
Jm3SG00004000-RA	Jm3S	668014	668793	259	RLP
Jm3SG00006200-RA	Jm3S	942724	946323	635	RLK
Jm3SG00007600-RA	Jm3S	1150805	1175902	889	TM-CC
Jm3SG00011100-RA	Jm3S	2179298	2182943	388	RLK
Jm3SG00018900-RA	Jm3S	3171926	3172912	328	RLK
Jm3SG00019000-RA	Jm3S	3176341	3179766	719	RLK
Jm3SG00030200-RA	Jm3S	4799143	4801509	421	RLP
Jm3SG00030300-RA	Jm3S	4813852	4816960	422	RLP
Jm3SG00031900-RA	Jm3S	4992561	4994586	562	RLK
Jm3SG00058300-RA	Jm3S	10210995	10214795	936	RLK
Jm3SG00067900-RA	Jm3S	13720543	13722333	566	TM-CC
Jm3SG00077000-RA	Jm3S	16380747	16387272	652	RLK
Jm3SG00078200-RA	Jm3S	16583850	16589950	404	RLK
Jm3SG00078300-RA	Jm3S	16614439	16620168	371	RLK
Jm3SG00078600-RA	Jm3S	16682292	16687341	499	RLK
Jm3SG00081200-RA	Jm3S	17312994	17338165	912	TM-CC
Jm3SG00085200-RA	Jm3S	18234126	18245955	1076	TM-CC
Jm3SG00085500-RA	Jm3S	18300320	18302389	689	RLK
Jm3SG00089400-RA	Jm3S	18875423	18878388	738	RLK
Jm3SG00101400-RA	Jm3S	20698551	20708520	723	RLK
Jm3SG00105400-RA	Jm3S	21228726	21231454	715	RLK
Jm3SG00111700-RA	Jm3S	22072264	22073818	359	RLK
Jm3SG00115400-RA	Jm3S	22451641	22455218	701	RLK
Jm3SG00128000-RA	Jm3S	23857289	23861104	794	RLK
Jm3SG00130000-RA	Jm3S	24099279	24107049	974	TM-CC
Jm3SG00130700-RA	Jm3S	24185462	24187423	653	RLP
Jm3SG00133300-RA	Jm3S	24428961	24432989	478	RLK
Jm3SG00144600-RA	Jm3S	25746612	25754943	623	RLK
Jm3SG00147400-RA	Jm3S	26062655	26064622	655	RLP
Jm3SG00150200-RA	Jm3S	26293581	26295689	463	RLK
Jm3SG00151800-RA	Jm3S	26460701	26463844	964	RLK
Jm3SG00156100-RA	Jm3S	26885914	26894572	831	RLP
Jm3SG00158200-RA	Jm3S	27049721	27053189	767	RLK
Jm3SG00160200-RA	Jm3S	27223826	27230054	679	RLK
Jm3SG00161900-RA	Jm3S	27388010	27392183	995	RLK
Jm4DG00001800-RA	Jm4D	362233	371187	837	RLK
Jm4DG00003000-RA	Jm4D	496156	504907	1951	NBS>TX
Jm4DG00011000-RA	Jm4D	1336252	1341629	345	TM-CC
Jm4DG00012700-RA	Jm4D	1515684	1517005	409	RLK
Jm4DG00012900-RA	Jm4D	1520036	1531458	704	TM-CC
Jm4DG00013700-RA	Jm4D	1646407	1651286	370	TM-CC
Jm4DG00015500-RA	Jm4D	1822218	1826871	478	RLK
Jm4DG00018900-RA	Jm4D	2055577	2057877	726	RLK
Jm4DG00020200-RA	Jm4D	2229128	2230144	338	RLK
Jm4DG00027900-RA	Jm4D	3168849	3176007	1068	TM-CC
Jm4DG00028900-RA	Jm4D	3272209	3278822	547	TM-CC
Jm4DG00035800-RA	Jm4D	4021054	4025509	466	RLK
Jm4DG00040700-RA	Jm4D	4595217	4598695	932	RLK
Jm4DG00041000-RA	Jm4D	4649246	4652760	1028	RLK
Jm4DG00043600-RA	Jm4D	5055875	5060745	963	TM-CC
Jm4DG00043800-RA	Jm4D	5078818	5089695	964	RLK
Jm4DG00045000-RA	Jm4D	5351130	5353076	648	RLK
Jm4DG00052300-RA	Jm4D	6700382	6703559	491	TM-CC
Jm4DG00054200-RA	Jm4D	7059146	7062084	757	NBS>NL
Jm4DG00057400-RA	Jm4D	7702955	7706477	893	TM-CC
Jm4DG00059100-RA	Jm4D	8115758	8118148	796	RLP
Jm4DG00065800-RA	Jm4D	9237397	9240406	462	RLK
Jm4DG00068200-RA	Jm4D	9941575	9947484	1046	NBS>TNL
Jm4DG00070700-RA	Jm4D	10651521	10658737	586	RLK
Jm4DG00071100-RA	Jm4D	10937585	10944313	793	RLK
Jm4DG00074800-RA	Jm4D	12095220	12099022	1018	RLK
Jm4DG00074900-RA	Jm4D	12099367	12134227	1402	TM-CC
Jm4DG00077800-RA	Jm4D	13196856	13200992	581	NBS>TX
Jm4DG00079700-RA	Jm4D	13892421	13895134	374	RLK
Jm4DG00080500-RA	Jm4D	14113046	14118072	1108	TM-CC
Jm4DG00091200-RA	Jm4D	18425253	18442060	746	TM-CC
Jm4DG00091600-RA	Jm4D	18506021	18506902	293	RLP
Jm4DG00096600-RA	Jm4D	19992964	19995411	626	NBS>NL
Jm4DG00097000-RA	Jm4D	20013207	20020879	576	NBS>TNL
Jm4DG00122200-RA	Jm4D	24416768	24422699	699	RLK
Jm4DG00131600-RA	Jm4D	25567585	25569546	653	RLK
Jm4DG00131800-RA	Jm4D	25575539	25590195	563	TM-CC
Jm4DG00132400-RA	Jm4D	25656704	25662061	1294	TM-CC
Jm4DG00136000-RA	Jm4D	26064433	26070270	909	RLK
Jm4DG00136900-RA	Jm4D	26171489	26174375	768	NBS>NL
Jm4DG00142700-RA	Jm4D	26918148	26922486	521	RLK
Jm4DG00142900-RA	Jm4D	26940377	26944523	627	RLK
Jm4DG00145200-RA	Jm4D	27180015	27183952	879	RLK
Jm4DG00145300-RA	Jm4D	27187414	27189462	682	RLP
Jm4DG00149400-RA	Jm4D	27715817	27719190	1004	RLK
Jm4DG00160800-RA	Jm4D	29114652	29122759	1064	TM-CC
Jm4DG00175600-RA	Jm4D	30917241	30919742	358	RLK
Jm4DG00178200-RA	Jm4D	31183292	31191672	455	RLK
Jm4DG00182100-RA	Jm4D	31604996	31606332	197	RLK
Jm4DG00182200-RA	Jm4D	31610247	31611616	417	RLK
Jm4DG00182300-RA	Jm4D	31620784	31625189	494	RLK
Jm4DG00182400-RA	Jm4D	31625990	31627534	419	RLK
Jm4DG00188100-RA	Jm4D	32319289	32320455	213	RLK
Jm4DG00190700-RA	Jm4D	32568946	32572905	980	RLK
Jm4DG00194300-RA	Jm4D	32945362	32950183	725	RLK
Jm4DG00196500-RA	Jm4D	33246109	33258888	643	RLK
Jm4DG00201500-RA	Jm4D	33787682	33793841	1673	TM-CC
Jm4DG00205000-RA	Jm4D	34184741	34192561	1029	TM-CC
Jm4DG00206400-RA	Jm4D	34337570	34341613	739	RLP
Jm4DG00207100-RA	Jm4D	34408583	34411723	632	RLK
Jm4DG00209300-RA	Jm4D	34688581	34691679	456	RLK
Jm4DG00216200-RA	Jm4D	35319770	35322085	771	RLK
Jm4DG00216300-RA	Jm4D	35323520	35327049	874	RLK
Jm4SG00003000-RA	Jm4S	410166	413315	969	RLK
Jm4SG00003100-RA	Jm4S	425228	427243	671	RLK
Jm4SG00009600-RA	Jm4S	1046848	1049954	620	RLK
Jm4SG00010100-RA	Jm4S	1074541	1079638	632	RLP
Jm4SG00010500-RA	Jm4S	1103671	1106127	603	TM-CC
Jm4SG00011300-RA	Jm4S	1147213	1149442	523	RLK
Jm4SG00020100-RA	Jm4S	2075745	2079375	641	RLK
Jm4SG00025100-RA	Jm4S	2633933	2637747	973	RLK
Jm4SG00025900-RA	Jm4S	2713669	2716847	1019	RLK
Jm4SG00027600-RA	Jm4S	2850904	2853654	432	RLK
Jm4SG00033700-RA	Jm4S	3546766	3548024	244	RLK
Jm4SG00039100-RA	Jm4S	4226899	4229068	359	RLK
Jm4SG00044900-RA	Jm4S	4846092	4850350	434	RLK
Jm4SG00049100-RA	Jm4S	5312336	5315567	731	TM-CC
Jm4SG00051500-RA	Jm4S	5629941	5642181	1217	TM-CC
Jm4SG00055700-RA	Jm4S	6071075	6071722	215	RLK
Jm4SG00057700-RA	Jm4S	6288059	6288904	281	TM-CC
Jm4SG00071000-RA	Jm4S	7874676	7877240	854	NBS>NL
Jm4SG00071100-RA	Jm4S	7879718	7883251	1132	NBS>CNL
Jm4SG00074800-RA	Jm4S	8414148	8421677	1402	TM-CC
Jm4SG00079500-RA	Jm4S	9001716	9015504	1978	TM-CC
Jm4SG00084200-RA	Jm4S	9775172	9780983	737	RLK
Jm4SG00117000-RA	Jm4S	19436061	19445032	676	RLK
Jm4SG00124400-RA	Jm4S	21079773	21084174	924	TM-CC
Jm4SG00128300-RA	Jm4S	21779601	21784065	849	NBS>CNL
Jm4SG00133600-RA	Jm4S	22761443	22764869	737	TM-CC
Jm4SG00136000-RA	Jm4S	23324742	23328959	1024	RLK
Jm4SG00139200-RA	Jm4S	23949614	23955531	511	RLK
Jm4SG00152100-RA	Jm4S	26053971	26057676	1031	RLK
Jm4SG00153700-RA	Jm4S	26230168	26237501	529	RLK
Jm4SG00155000-RA	Jm4S	26371211	26376221	429	TM-CC
Jm4SG00155100-RA	Jm4S	26377581	26382352	392	TM-CC
Jm4SG00155200-RA	Jm4S	26382974	26384773	461	RLK
Jm5DG00004500-RA	Jm5D	546445	559849	1179	TM-CC
Jm5DG00004600-RA	Jm5D	561841	563766	398	RLK
Jm5DG00006000-RA	Jm5D	676004	678662	677	RLK
Jm5DG00015000-RA	Jm5D	1425179	1428092	349	TM-CC
Jm5DG00019400-RA	Jm5D	1815173	1819496	961	RLK
Jm5DG00026800-RA	Jm5D	2581978	2583954	492	RLK
Jm5DG00030200-RA	Jm5D	2895659	2898169	529	TM-CC
Jm5DG00031300-RA	Jm5D	3014246	3017461	843	RLK
Jm5DG00032800-RA	Jm5D	3185733	3188009	758	RLK
Jm5DG00034100-RA	Jm5D	3328081	3330895	886	RLK
Jm5DG00037300-RA	Jm5D	3699116	3709905	1481	TM-CC
Jm5DG00041700-RA	Jm5D	4076763	4078451	562	TM-CC
Jm5DG00048000-RA	Jm5D	4824492	4826604	538	TM-CC
Jm5DG00050700-RA	Jm5D	5066801	5067666	226	NBS>TX
Jm5DG00050800-RA	Jm5D	5070345	5071076	204	NBS>TX
Jm5DG00051800-RA	Jm5D	5175752	5178585	524	TM-CC
Jm5DG00057700-RA	Jm5D	5726847	5733359	621	RLP
Jm5DG00059300-RA	Jm5D	5870542	5873737	815	RLK
Jm5DG00059400-RA	Jm5D	5877269	5878270	333	RLK
Jm5DG00064300-RA	Jm5D	6407306	6414659	506	TM-CC
Jm5DG00066300-RA	Jm5D	6653196	6659641	731	RLK
Jm5DG00066500-RA	Jm5D	6673103	6675088	549	RLK
Jm5DG00066600-RA	Jm5D	6680990	6683424	695	RLK
Jm5DG00067500-RA	Jm5D	6755706	6757031	441	RLP
Jm5DG00071900-RA	Jm5D	7294437	7295415	235	RLP
Jm5DG00076800-RA	Jm5D	7720230	7723259	494	RLK
Jm5DG00076900-RA	Jm5D	7724883	7729227	666	RLK
Jm5DG00077000-RA	Jm5D	7739584	7741116	252	RLK
Jm5DG00077200-RA	Jm5D	7750401	7759378	1087	RLK
Jm5DG00077300-RA	Jm5D	7761795	7764653	403	RLK
Jm5DG00077500-RA	Jm5D	7785204	7797305	1016	RLK
Jm5DG00077600-RA	Jm5D	7800505	7802980	254	RLK
Jm5DG00077700-RA	Jm5D	7807505	7811462	698	RLK
Jm5DG00078400-RA	Jm5D	7891944	7904826	589	RLK
Jm5DG00078500-RA	Jm5D	7906086	7909194	375	RLK
Jm5DG00079000-RA	Jm5D	7953116	7960856	704	TM-CC
Jm5DG00079400-RA	Jm5D	8005953	8009346	577	RLK
Jm5DG00079500-RA	Jm5D	8012094	8015322	605	RLK
Jm5DG00084600-RA	Jm5D	8534200	8537615	655	RLK
Jm5DG00084800-RA	Jm5D	8553504	8564026	646	RLK
Jm5DG00087900-RA	Jm5D	8787166	8795600	762	RLK
Jm5DG00089600-RA	Jm5D	8919739	8926098	699	RLK
Jm5DG00096000-RA	Jm5D	9614570	9617297	585	TM-CC
Jm5DG00108100-RA	Jm5D	11508973	11511952	874	RLP
Jm5DG00108300-RA	Jm5D	11517120	11522140	350	RLK
Jm5DG00108800-RA	Jm5D	11672976	11677314	590	TM-CC
Jm5DG00109200-RA	Jm5D	11876536	11879448	970	NBS>CNL
Jm5DG00113700-RA	Jm5D	12766175	12771452	1335	TM-CC
Jm5DG00119200-RA	Jm5D	13877386	13887655	725	RLP
Jm5DG00119400-RA	Jm5D	13929752	13942510	938	RLK
Jm5DG00119800-RA	Jm5D	14169987	14182401	524	RLP
Jm5DG00122900-RA	Jm5D	14779518	14784083	1262	RLK
Jm5DG00123800-RA	Jm5D	14895632	14899559	987	RLK
Jm5DG00124700-RA	Jm5D	15142481	15146984	1080	RLK
Jm5DG00125800-RA	Jm5D	15710564	15720818	735	TM-CC
Jm5DG00127200-RA	Jm5D	16423485	16425194	532	RLK
Jm5DG00128100-RA	Jm5D	16553627	16568060	685	RLK
Jm5DG00130100-RA	Jm5D	17148273	17152689	431	RLK
Jm5DG00130500-RA	Jm5D	17239377	17249089	664	RLK
Jm5DG00133900-RA	Jm5D	18039350	18042891	532	RLK
Jm5DG00134200-RA	Jm5D	18170408	18171593	361	TM-CC
Jm5DG00134500-RA	Jm5D	18210439	18213272	510	RLK
Jm5DG00135700-RA	Jm5D	18649197	18654738	875	RLK
Jm5DG00135800-RA	Jm5D	18700246	18703526	812	RLK
Jm5DG00137000-RA	Jm5D	18863796	18869368	827	RLK
Jm5DG00137100-RA	Jm5D	18882888	18889699	841	RLK
Jm5DG00137400-RA	Jm5D	19017070	19019490	512	RLK
Jm5DG00137500-RA	Jm5D	19103176	19106932	835	RLK
Jm5DG00137600-RA	Jm5D	19145251	19148730	826	RLK
Jm5DG00138900-RA	Jm5D	19395971	19410550	445	TM-CC
Jm5DG00141500-RA	Jm5D	20159974	20166676	331	TM-CC
Jm5DG00143100-RA	Jm5D	20581961	20584164	356	RLK
Jm5DG00155300-RA	Jm5D	24801608	24814028	729	RLK
Jm5DG00155900-RA	Jm5D	24971852	24978503	395	NBS>TX
Jm5DG00163800-RA	Jm5D	28065377	28066372	331	RLK
Jm5DG00168200-RA	Jm5D	28822291	28829452	856	RLK
Jm5DG00170000-RA	Jm5D	29519537	29523229	527	RLK
Jm5DG00172500-RA	Jm5D	30013872	30019646	758	RLK
Jm5DG00176600-RA	Jm5D	30877422	30882882	691	TM-CC
Jm5DG00181200-RA	Jm5D	31658354	31660474	706	RLK
Jm5DG00182200-RA	Jm5D	31924770	31927363	520	RLK
Jm5DG00194700-RA	Jm5D	33970199	33970823	106	TM-CC
Jm5DG00197600-RA	Jm5D	34395623	34398557	869	RLK
Jm5DG00200800-RA	Jm5D	34873619	34875668	451	RLK
Jm5DG00204500-RA	Jm5D	35391518	35393924	472	RLP
Jm5DG00204600-RA	Jm5D	35400783	35408562	676	TM-CC
Jm5SG00003200-RA	Jm5S	269662	278131	1240	TM-CC
Jm5SG00004300-RA	Jm5S	345486	348012	680	RLK
Jm5SG00012300-RA	Jm5S	1050723	1060939	929	TM-CC
Jm5SG00016100-RA	Jm5S	1376823	1380291	842	RLP
Jm5SG00024600-RA	Jm5S	2193732	2195711	659	RLK
Jm5SG00026200-RA	Jm5S	2341868	2347587	712	RLK
Jm5SG00027200-RA	Jm5S	2430854	2432829	536	TM-CC
Jm5SG00027500-RA	Jm5S	2452363	2456344	657	RLK
Jm5SG00028200-RA	Jm5S	2536820	2540419	890	RLK
Jm5SG00030800-RA	Jm5S	2775924	2778698	924	RLK
Jm5SG00035700-RA	Jm5S	3371362	3372962	505	TM-CC
Jm5SG00042300-RA	Jm5S	4071024	4071963	221	NBS>TX
Jm5SG00042400-RA	Jm5S	4084758	4085548	216	NBS>OTHER
Jm5SG00045000-RA	Jm5S	4370618	4372669	683	RLK
Jm5SG00047000-RA	Jm5S	4593354	4603392	595	RLP
Jm5SG00048500-RA	Jm5S	4733412	4736607	996	RLK
Jm5SG00055500-RA	Jm5S	5512990	5519082	737	RLK
Jm5SG00055900-RA	Jm5S	5541573	5542400	237	RLK
Jm5SG00056200-RA	Jm5S	5553457	5554884	475	RLK
Jm5SG00056300-RA	Jm5S	5567063	5569990	672	RLK
Jm5SG00056800-RA	Jm5S	5604788	5616634	1032	RLK
Jm5SG00063800-RA	Jm5S	6612241	6615925	662	RLK
Jm5SG00065600-RA	Jm5S	6832515	6842191	1266	RLP
Jm5SG00068800-RA	Jm5S	7200358	7201671	437	TM-CC
Jm5SG00069500-RA	Jm5S	7264416	7278747	1096	TM-CC
Jm5SG00069700-RA	Jm5S	7322026	7327302	688	RLK
Jm5SG00087000-RA	Jm5S	9552532	9555376	669	RLP
Jm5SG00087300-RA	Jm5S	9578387	9585381	443	RLK
Jm5SG00093100-RA	Jm5S	10519469	10523088	1068	RLK
Jm5SG00093200-RA	Jm5S	10545354	10548972	1028	RLK
Jm5SG00099500-RA	Jm5S	11759557	11778041	486	RLK
Jm5SG00099700-RA	Jm5S	11821921	11835907	579	RLK
Jm5SG00101100-RA	Jm5S	12249005	12259852	520	RLK
Jm5SG00101400-RA	Jm5S	12438563	12453603	1033	RLK
Jm5SG00108400-RA	Jm5S	14886432	14890982	988	RLK
Jm5SG00112800-RA	Jm5S	16591412	16597357	533	TM-CC
Jm5SG00115700-RA	Jm5S	17109369	17113769	565	RLK
Jm5SG00115800-RA	Jm5S	17204610	17208249	752	RLK
Jm5SG00116500-RA	Jm5S	17385823	17388934	761	RLK
Jm5SG00116800-RA	Jm5S	18467360	18471329	802	RLK
Jm5SG00116900-RA	Jm5S	18484723	18488314	830	RLK
Jm5SG00117000-RA	Jm5S	18495163	18498580	802	RLK
Jm5SG00119900-RA	Jm5S	19508944	19511898	315	RLP
Jm5SG00120400-RA	Jm5S	19652887	19661550	417	TM-CC
Jm5SG00123900-RA	Jm5S	20689226	20695410	275	TM-CC
Jm5SG00124300-RA	Jm5S	20810757	20815329	595	RLK
Jm5SG00126900-RA	Jm5S	21847299	21856865	518	TM-CC
Jm5SG00143200-RA	Jm5S	27152093	27165703	904	RLK
Jm5SG00162300-RA	Jm5S	31666534	31670545	965	RLK
Jm5SG00163200-RA	Jm5S	31743742	31747509	405	RLK
Jm6DG00009200-RA	Jm6D	1194628	1198444	982	TM-CC
Jm6DG00014500-RA	Jm6D	1702958	1704883	641	RLK
Jm6DG00019500-RA	Jm6D	2375437	2377413	658	RLK
Jm6DG00021900-RA	Jm6D	2710513	2715151	1125	RLK
Jm6DG00022900-RA	Jm6D	2844926	2847862	978	RLP
Jm6DG00024500-RA	Jm6D	3062561	3063661	366	NBS>NBS
Jm6DG00028700-RA	Jm6D	3666419	3669137	633	RLK
Jm6DG00032200-RA	Jm6D	4184168	4185613	481	TM-CC
Jm6DG00032500-RA	Jm6D	4209192	4210763	523	TM-CC
Jm6DG00032600-RA	Jm6D	4217909	4219345	478	TM-CC
Jm6DG00032800-RA	Jm6D	4265088	4266647	519	TM-CC
Jm6DG00032900-RA	Jm6D	4277325	4278845	506	TM-CC
Jm6DG00035400-RA	Jm6D	4565681	4567479	526	TM-CC
Jm6DG00037100-RA	Jm6D	4775385	4781965	636	RLK
Jm6DG00046900-RA	Jm6D	7713722	7731442	1336	RLK
Jm6DG00047800-RA	Jm6D	7955852	7959743	1104	RLK
Jm6DG00057200-RA	Jm6D	9773881	9777790	450	NBS>TX
Jm6DG00064600-RA	Jm6D	12540282	12552486	690	RLK
Jm6DG00064900-RA	Jm6D	12636348	12689476	1046	RLK
Jm6DG00071500-RA	Jm6D	15257727	15264148	204	TM-CC
Jm6DG00075600-RA	Jm6D	17300010	17304140	290	RLK
Jm6DG00084100-RA	Jm6D	20764417	20768097	658	TM-CC
Jm6DG00108100-RA	Jm6D	26916921	26918015	275	NBS>CN
Jm6DG00109400-RA	Jm6D	27134219	27143691	408	RLK
Jm6DG00109900-RA	Jm6D	27200607	27206471	596	RLK
Jm6DG00116700-RA	Jm6D	28536284	28541688	714	RLK
Jm6DG00119200-RA	Jm6D	28898311	28901708	820	RLK
Jm6DG00119700-RA	Jm6D	28937243	28940927	661	RLK
Jm6DG00119900-RA	Jm6D	28989737	28993223	751	RLK
Jm6DG00120100-RA	Jm6D	29024306	29027130	773	RLK
Jm6DG00124400-RA	Jm6D	29580916	29583792	385	RLK
Jm6DG00127100-RA	Jm6D	29999222	30003757	692	RLK
Jm6DG00135500-RA	Jm6D	31195521	31202874	1115	TM-CC
Jm6DG00137300-RA	Jm6D	31438624	31443342	657	RLK
Jm6DG00138000-RA	Jm6D	31618222	31624104	847	TM-CC
Jm6DG00143300-RA	Jm6D	32437232	32440833	886	RLK
Jm6DG00145400-RA	Jm6D	32714979	32718721	536	RLK
Jm6DG00149500-RA	Jm6D	33523640	33528233	225	TM-CC
Jm6DG00150000-RA	Jm6D	33591058	33593856	350	RLK
Jm6DG00152400-RA	Jm6D	33827808	33837444	871	RLK
Jm6DG00152500-RA	Jm6D	33845227	33863806	794	RLP
Jm6DG00158300-RA	Jm6D	34524296	34533519	1864	TM-CC
Jm6DG00161500-RA	Jm6D	34884745	34889269	1052	RLK
Jm6DG00164000-RA	Jm6D	35145747	35146428	181	NBS>TX
Jm6DG00164700-RA	Jm6D	35281680	35285471	856	RLK
Jm6DG00169300-RA	Jm6D	36022418	36025801	431	RLK
Jm6DG00176200-RA	Jm6D	36602282	36606636	478	RLK
Jm6DG00181500-RA	Jm6D	37178841	37182497	584	RLK
Jm6DG00181600-RA	Jm6D	37188293	37191640	709	RLK
Jm6DG00183100-RA	Jm6D	37318992	37322413	633	RLK
Jm6DG00186300-RA	Jm6D	37609176	37611991	467	RLK
Jm6DG00188900-RA	Jm6D	37814722	37818128	1093	RLK
Jm6SG00014700-RA	Jm6S	4342300	4354795	624	TM-CC
Jm6SG00018500-RA	Jm6S	5641405	5648557	1336	RLK
Jm6SG00021500-RA	Jm6S	6603669	6609012	1087	RLP
Jm6SG00025700-RA	Jm6S	8243818	8250042	969	TM-CC
Jm6SG00027900-RA	Jm6S	8908514	8919287	1264	TM-CC
Jm6SG00032300-RA	Jm6S	9674565	9680734	611	TM-CC
Jm6SG00034100-RA	Jm6S	9998143	9998502	119	NBS>TX
Jm6SG00034200-RA	Jm6S	9999505	10011014	196	RLP
Jm6SG00036800-RA	Jm6S	10624929	10630568	479	RLK
Jm6SG00038600-RA	Jm6S	10983046	10987188	1380	NBS>CNL
Jm6SG00038700-RA	Jm6S	10992571	10995143	833	NBS>NL
Jm6SG00042400-RA	Jm6S	11763485	11769590	737	RLK
Jm6SG00047900-RA	Jm6S	12640451	12644719	780	RLK
Jm6SG00055800-RA	Jm6S	13832936	13837871	176	TM-CC
Jm6SG00059000-RA	Jm6S	14385537	14393715	1604	TM-CC
Jm6SG00060200-RA	Jm6S	14552488	14553833	375	RLK
Jm6SG00067900-RA	Jm6S	15843074	15859359	1322	TM-CC
Jm6SG00072400-RA	Jm6S	16315048	16321703	324	RLK
Jm6SG00073600-RA	Jm6S	16438971	16446438	392	RLK
Jm6SG00081100-RA	Jm6S	17369619	17378726	600	RLK
Jm6SG00083500-RA	Jm6S	17663397	17667268	636	RLK
Jm6SG00084600-RA	Jm6S	17827648	17832095	554	RLK
Jm6SG00090900-RA	Jm6S	18466372	18471419	657	RLK
Jm6SG00096200-RA	Jm6S	19030647	19032942	557	TM-CC
Jm6SG00096400-RA	Jm6S	19047943	19050685	835	RLK
Jm6SG00097800-RA	Jm6S	19246425	19256097	692	RLK
Jm6SG00100900-RA	Jm6S	19603757	19609171	241	TM-CC
Jm6SG00102800-RA	Jm6S	19752260	19759340	629	RLP
Jm6SG00111300-RA	Jm6S	20660814	20664471	840	RLK
Jm6SG00115100-RA	Jm6S	21077397	21083000	1268	TM-CC
Jm6SG00118000-RA	Jm6S	21343611	21348181	485	RLK
Jm7DG00004500-RA	Jm7D	458179	467054	578	TM-CC
Jm7DG00008800-RA	Jm7D	820488	823496	672	RLK
Jm7DG00010100-RA	Jm7D	920606	923633	815	TM-CC
Jm7DG00017700-RA	Jm7D	1604532	1605836	434	TM-CC
Jm7DG00019500-RA	Jm7D	1775303	1795283	642	TM-CC
Jm7DG00025100-RA	Jm7D	2287559	2301760	907	RLP
Jm7DG00030600-RA	Jm7D	2893135	2895770	234	TM-CC
Jm7DG00035400-RA	Jm7D	3323100	3328104	863	TM-CC
Jm7DG00043200-RA	Jm7D	3924483	3925810	416	TM-CC
Jm7DG00043600-RA	Jm7D	3966475	3972033	455	RLK
Jm7DG00045300-RA	Jm7D	4083741	4087850	526	RLK
Jm7DG00052400-RA	Jm7D	4810613	4812667	606	RLK
Jm7DG00056900-RA	Jm7D	5179531	5191329	818	RLK
Jm7DG00057000-RA	Jm7D	5213829	5225010	979	RLK
Jm7DG00057200-RA	Jm7D	5237022	5259387	1865	RLK
Jm7DG00057600-RA	Jm7D	5292458	5297804	662	RLK
Jm7DG00060700-RA	Jm7D	5548146	5550611	506	RLK
Jm7DG00066800-RA	Jm7D	6279849	6285047	658	RLK
Jm7DG00069500-RA	Jm7D	6598248	6615398	437	NBS>OTHER
Jm7DG00070400-RA	Jm7D	6736795	6739194	799	RLK
Jm7DG00072500-RA	Jm7D	6949722	6952283	368	NBS>TN
Jm7DG00082300-RA	Jm7D	8012461	8023003	882	RLK
Jm7DG00082400-RA	Jm7D	8026419	8028419	666	RLK
Jm7DG00088600-RA	Jm7D	8799646	8806754	854	RLK
Jm7DG00096200-RA	Jm7D	10318575	10321760	290	TM-CC
Jm7DG00103700-RA	Jm7D	11976096	11983964	459	RLK
Jm7DG00104300-RA	Jm7D	12118410	12127912	467	RLK
Jm7DG00104900-RA	Jm7D	12195749	12197245	498	NBS>NBS
Jm7DG00105800-RA	Jm7D	12573436	12575955	839	NBS>NL
Jm7DG00107000-RA	Jm7D	12792419	12797717	544	RLK
Jm7DG00110500-RA	Jm7D	14448639	14457137	1018	RLK
Jm7DG00112700-RA	Jm7D	15231354	15239587	305	RLK
Jm7DG00116800-RA	Jm7D	16428263	16436812	558	NBS>TNL
Jm7DG00123400-RA	Jm7D	18711254	18715611	970	RLK
Jm7DG00130800-RA	Jm7D	20620838	20621922	266	TM-CC
Jm7DG00138500-RA	Jm7D	22049757	22053231	510	TM-CC
Jm7DG00142900-RA	Jm7D	22947921	22951268	1074	NBS>CNL
Jm7DG00155900-RA	Jm7D	25280570	25284156	552	RLP
Jm7DG00156000-RA	Jm7D	25290465	25298382	1067	RLP
Jm7DG00156100-RA	Jm7D	25314404	25316626	740	RLP
Jm7SG00018500-RA	Jm7S	1677201	1679558	593	TM-CC
Jm7SG00022100-RA	Jm7S	2028005	2035529	581	TM-CC
Jm7SG00026100-RA	Jm7S	2502149	2506854	241	TM-CC
Jm7SG00026600-RA	Jm7S	2555990	2559871	250	TM-CC
Jm7SG00028500-RA	Jm7S	2798762	2800576	604	TM-CC
Jm7SG00031200-RA	Jm7S	3401715	3412602	589	TM-CC
Jm7SG00041200-RA	Jm7S	4432805	4440623	587	TM-CC
Jm7SG00042700-RA	Jm7S	4591670	4592518	282	RLP
Jm7SG00046100-RA	Jm7S	4966203	4978431	786	RLK
Jm7SG00046300-RA	Jm7S	4993798	4997591	635	RLK
Jm7SG00047200-RA	Jm7S	5100581	5102135	257	NBS>CN
Jm7SG00049000-RA	Jm7S	5232205	5241184	670	RLK
Jm7SG00052700-RA	Jm7S	5694093	5699201	721	RLK
Jm7SG00054800-RA	Jm7S	5978252	5981840	195	NBS>TX
Jm7SG00062500-RA	Jm7S	6918870	6921106	624	RLK
Jm7SG00072600-RA	Jm7S	8671402	8676681	180	NBS>TX
Jm7SG00073400-RA	Jm7S	8882535	8911989	2493	TM-CC
Jm7SG00073700-RA	Jm7S	8943298	8947492	323	TM-CC
Jm7SG00082900-RA	Jm7S	10553247	10567420	640	RLK
Jm7SG00084700-RA	Jm7S	10930412	10932271	619	RLK
Jm7SG00085200-RA	Jm7S	11131725	11151550	1101	TM-CC
Jm7SG00085400-RA	Jm7S	11203969	11209148	724	TM-CC
Jm7SG00087200-RA	Jm7S	11817100	11821594	849	TM-CC
Jm7SG00089300-RA	Jm7S	12797735	12813741	409	RLK
Jm7SG00090700-RA	Jm7S	13366215	13371125	1320	NBS>CNL
Jm7SG00094200-RA	Jm7S	15047895	15054480	358	RLK
Jm7SG00095500-RA	Jm7S	15684265	15688421	1035	NBS>TNL
Jm7SG00109800-RA	Jm7S	19044533	19048897	503	RLK
Jm7SG00111400-RA	Jm7S	19437541	19443666	360	TM-CC
Jm7SG00120300-RA	Jm7S	21024668	21027148	826	RLK
Jm7SG00120700-RA	Jm7S	21051829	21054998	597	NBS>TNL
Jm7SG00121000-RA	Jm7S	21093919	21095069	248	RLP
Jm7SG00121200-RA	Jm7S	21105649	21106530	293	RLP
Jm7SG00121300-RA	Jm7S	21125866	21128103	745	RLP
Jm7SG00122800-RA	Jm7S	21362995	21373928	680	RLK
Jm7SG00123000-RA	Jm7S	21384770	21388663	513	NBS>TX
Jm8DG00002000-RA	Jm8D	342389	345557	478	RLP
Jm8DG00003700-RA	Jm8D	515758	520690	573	RLK
Jm8DG00003800-RA	Jm8D	548447	562327	666	RLP
Jm8DG00005900-RA	Jm8D	818960	821299	779	RLK
Jm8DG00007400-RA	Jm8D	953164	965293	652	RLK
Jm8DG00009800-RA	Jm8D	1492416	1496449	484	TM-CC
Jm8DG00010600-RA	Jm8D	1567147	1570720	1051	RLK
Jm8DG00016700-RA	Jm8D	2311765	2314168	567	RLK
Jm8DG00017400-RA	Jm8D	2409974	2413670	998	RLK
Jm8DG00020600-RA	Jm8D	2730546	2745990	989	TM-CC
Jm8DG00022500-RA	Jm8D	3011236	3019106	452	RLK
Jm8DG00027300-RA	Jm8D	3799076	3800881	601	RLK
Jm8DG00028300-RA	Jm8D	3894111	3901201	580	TM-CC
Jm8DG00043800-RA	Jm8D	6012856	6015093	745	RLK
Jm8DG00044100-RA	Jm8D	6050161	6053327	1001	RLK
Jm8DG00044900-RA	Jm8D	6206307	6210054	517	TM-CC
Jm8DG00046600-RA	Jm8D	6937192	6938460	422	TM-CC
Jm8DG00049700-RA	Jm8D	7754967	7759201	677	RLK
Jm8DG00050900-RA	Jm8D	7984295	7987132	527	RLK
Jm8DG00060400-RA	Jm8D	9969301	9972620	789	NBS>CNL
Jm8DG00060800-RA	Jm8D	10035862	10039837	592	TM-CC
Jm8DG00064900-RA	Jm8D	11110470	11115344	537	RLK
Jm8DG00065900-RA	Jm8D	11305797	11322378	481	NBS>TN
Jm8DG00071900-RA	Jm8D	12936142	12941123	859	RLK
Jm8DG00075200-RA	Jm8D	13831226	13834692	953	RLK
Jm8DG00082600-RA	Jm8D	16433339	16437729	797	RLK
Jm8DG00083200-RA	Jm8D	16857235	16865018	941	RLK
Jm8DG00085400-RA	Jm8D	17807070	17813280	424	TM-CC
Jm8DG00090400-RA	Jm8D	19378433	19381970	514	TM-CC
Jm8DG00090600-RA	Jm8D	19395284	19407985	839	RLK
Jm8DG00090700-RA	Jm8D	19489873	19501264	956	RLK
Jm8DG00090900-RA	Jm8D	19601341	19625689	898	RLK
Jm8DG00091300-RA	Jm8D	19730928	19738211	898	RLK
Jm8DG00107000-RA	Jm8D	25216134	25219617	393	TM-CC
Jm8DG00110900-RA	Jm8D	26337186	26340100	320	NBS>TX
Jm8DG00111000-RA	Jm8D	26372796	26377183	1031	NBS>TNL
Jm8DG00116100-RA	Jm8D	27694834	27701342	964	RLK
Jm8DG00116200-RA	Jm8D	27728504	27732930	366	RLK
Jm8DG00121700-RA	Jm8D	29442203	29458824	1162	RLK
Jm8DG00122800-RA	Jm8D	29657035	29668456	520	RLK
Jm8DG00123000-RA	Jm8D	29676502	29682662	372	RLK
Jm8DG00123100-RA	Jm8D	29726360	29728077	274	RLK
Jm8DG00127400-RA	Jm8D	30583971	30587177	717	RLK
Jm8DG00131400-RA	Jm8D	31395054	31399986	393	RLK
Jm8DG00133200-RA	Jm8D	31818008	31821145	994	RLK
Jm8DG00133300-RA	Jm8D	31834419	31837744	839	RLK
Jm8DG00136500-RA	Jm8D	32418752	32422685	641	RLK
Jm8DG00136800-RA	Jm8D	32585555	32587186	255	RLK
Jm8DG00137300-RA	Jm8D	32718202	32719331	310	TM-CC
Jm8DG00139200-RA	Jm8D	33084243	33087120	463	RLK
Jm8DG00140900-RA	Jm8D	33309133	33313083	984	RLK
Jm8DG00141500-RA	Jm8D	33402495	33406753	856	TM-CC
Jm8DG00144300-RA	Jm8D	34130905	34147021	1215	TM-CC
Jm8DG00148900-RA	Jm8D	35286448	35290167	922	RLK
Jm8DG00149700-RA	Jm8D	35520668	35522644	658	TM-CC
Jm8DG00151300-RA	Jm8D	35688392	35690782	529	TM-CC
Jm8SG00005600-RA	Jm8S	610176	612542	788	RLK
Jm8SG00005900-RA	Jm8S	646421	653062	513	RLK
Jm8SG00007700-RA	Jm8S	801586	804168	635	RLK
Jm8SG00009100-RA	Jm8S	945990	947120	376	RLK
Jm8SG00010600-RA	Jm8S	1117967	1123260	1212	NBS>NL
Jm8SG00010700-RA	Jm8S	1140362	1141222	286	NBS>NL
Jm8SG00010800-RA	Jm8S	1141250	1142359	338	NBS>CN
Jm8SG00012900-RA	Jm8S	1359984	1363414	303	RLK
Jm8SG00013600-RA	Jm8S	1476309	1482582	488	NBS>TN
Jm8SG00013700-RA	Jm8S	1482866	1488365	1418	NBS>TNL
Jm8SG00013900-RA	Jm8S	1500843	1504390	940	NBS>OTHER
Jm8SG00014000-RA	Jm8S	1527520	1533986	1048	NBS>OTHER
Jm8SG00014100-RA	Jm8S	1537808	1538542	244	RLP
Jm8SG00014200-RA	Jm8S	1539239	1543641	566	NBS>TX
Jm8SG00014400-RA	Jm8S	1574898	1580889	1394	NBS>TNL
Jm8SG00014500-RA	Jm8S	1593972	1608785	1226	NBS>TNL
Jm8SG00014700-RA	Jm8S	1620916	1634405	1614	NBS>TNL
Jm8SG00014800-RA	Jm8S	1650122	1668586	1679	NBS>TNL
Jm8SG00015200-RA	Jm8S	1711510	1714888	1034	RLK
Jm8SG00018700-RA	Jm8S	2071365	2073877	383	RLK
Jm8SG00024300-RA	Jm8S	2925983	2930509	811	RLK
Jm8SG00025800-RA	Jm8S	3149403	3156584	614	TM-CC
Jm8SG00028500-RA	Jm8S	3431647	3432822	391	TM-CC
Jm8SG00028800-RA	Jm8S	3495814	3504538	871	RLK
Jm8SG00036100-RA	Jm8S	4429787	4432564	686	RLK
Jm8SG00039700-RA	Jm8S	4932929	4934362	477	TM-CC
Jm8SG00039800-RA	Jm8S	5002827	5005682	524	RLK
Jm8SG00043800-RA	Jm8S	5778893	5792555	639	TM-CC
Jm8SG00049400-RA	Jm8S	7133567	7139856	1539	NBS>TNL
Jm8SG00049600-RA	Jm8S	7172613	7178470	298	NBS>TX
Jm8SG00055500-RA	Jm8S	8136288	8141446	1200	NBS>CNL
Jm8SG00055800-RA	Jm8S	8160003	8161916	637	NBS>NL
Jm8SG00056000-RA	Jm8S	8171709	8181779	844	NBS>CNL
Jm8SG00056200-RA	Jm8S	8194354	8203274	1340	NBS>CNL
Jm8SG00056300-RA	Jm8S	8225747	8227778	598	NBS>CNL
Jm8SG00056600-RA	Jm8S	8275759	8280374	1321	NBS>CNL
Jm8SG00056800-RA	Jm8S	8324101	8328823	761	NBS>CNL
Jm8SG00057100-RA	Jm8S	8368871	8370364	497	NBS>CN
Jm8SG00057300-RA	Jm8S	8389256	8393124	1027	NBS>CNL
Jm8SG00057500-RA	Jm8S	8444846	8449810	843	RLK
Jm8SG00071000-RA	Jm8S	12139880	12143832	1229	NBS>CNL
Jm8SG00071100-RA	Jm8S	12157837	12159192	451	NBS>CN
Jm8SG00073000-RA	Jm8S	12678481	12685789	891	RLK
Jm8SG00076300-RA	Jm8S	13665799	13667473	490	RLP
Jm8SG00077800-RA	Jm8S	13962753	13970943	748	RLK
Jm8SG00081000-RA	Jm8S	14496903	14502364	674	RLK
Jm8SG00085500-RA	Jm8S	15365947	15377978	1020	RLK
Jm8SG00085700-RA	Jm8S	15451788	15455813	1341	NBS>CNL
Jm8SG00085800-RA	Jm8S	15472402	15476526	1374	NBS>CNL
Jm8SG00086300-RA	Jm8S	15558229	15569591	846	NBS>CN
Jm8SG00087800-RA	Jm8S	15736346	15740464	1112	RLK
Jm8SG00088600-RA	Jm8S	15981594	15985856	1420	NBS>CNL
Jm8SG00089700-RA	Jm8S	16723240	16739344	1950	RLP
Jm8SG00089800-RA	Jm8S	16740135	16744368	402	TM-CC
Jm8SG00090200-RA	Jm8S	16809206	16812543	643	RLK
Jm8SG00094400-RA	Jm8S	17698408	17701895	979	RLK
Jm8SG00094500-RA	Jm8S	17741104	17744599	897	RLK
Jm8SG00094600-RA	Jm8S	17750518	17754039	944	RLK
Jm8SG00099300-RA	Jm8S	18389026	18395422	957	TM-CC
Jm8SG00102200-RA	Jm8S	18997356	19001788	634	RLK
Jm8SG00104700-RA	Jm8S	19458641	19462169	968	RLK
Jm00G00008700-RA	JmUn			556	TM-CC

## Sheet: Notes
CC: Coiled-coil
CN: CC-NBS
LRR: Leucine rich repeat
NBS: Nucleotide-binding site
RLK: Receptor like kinase
RLP: Receptor like protein
STK: Serine-threonine kinase
TIR: Toll/interleukin-1 receptor
TM: Transmembrane
CNL: CC-NBS-LRR
NL: NBS-LRR
TN: TIR-NBS
TNL: TIR-NBS-LRR
TX: TIR-unknown domain
